# Supplementary material for: Uncovered variability in olive moth (Prays oleae) questions species monophyly
Source: PLoS One. 2018 Nov 26;13(11):e0207716. doi: 10.1371/journal.pone.0207716 (PMC6261264; doi:10.1371/journal.pone.0207716)
Supplement: S1 File — (ZIP) [file pone.0207716.s007.zip]

Archive with 5 entries (5 files):
- S1 File - Prays_alignment_COI.fa
- S1 File - COI_Prays_Unconstrained.xml
- S1 File - COI_Praysoleae_Monophyly.xml
- S1 File - COIPrays_MLtree.nwk
- S1 File - COIPrays_NJtree.nwk
