# Supplementary material for: Uncovered variability in olive moth (Prays oleae) questions species monophyly
Source: PLoS One. 2018 Nov 26;13(11):e0207716. doi: 10.1371/journal.pone.0207716 (PMC6261264; doi:10.1371/journal.pone.0207716)
Supplement: S1 File — (ZIP) [file pone.0207716.s007.zip › S1 File - Prays_alignment_COI.fa]

>H1_CBR1
TTGTTAATTCGAGCTGAATTAGGAAACCCCGGATCTTTAATTGGAGATGA
TCAAATTTATAATACTATTGTTACAGCTCATGCATTTATTATAATTTTTT
TTATAGTAATGCCAATTATAATTGGAGGATTTGGTAATTGATTAGTACCT
TTAATATTAGGAGCTCCTGATATAGCTTTCCCCCGAATAAATAATATAAG
ATTTTGACTATTACCACCATCATTAACATTATTAATTTCAAGAAGAATTG
TTGAAAATGGAGCAGGAACTGGATGAACAGTTTATCCCCCCCTTTCTTCC
AATATTGCTCATAGAGGAAGATCAGTAGATCTAGCAATCTTCTCCCTTCA
TTTAGCTGGAATTTCCTCTATTTTAGGTGCTATTAATTTTATTACAACTA
TTATTAATATAAAAAGAAATGAAATATCTTTTGATCAAATACCATTATTT
GTTTGATCAGTAGGCATTACAGCATTACTTTTATTACTTTCTTTACCTGT
ATTAGCAGGAGCAATTACTATATTATTAACTGATCGAAATTTAAATACTT
CATTTTTTGACCCTGCTGGAGGAGGAGATCCAATTCTTTATCAACATTTA
TTT
>H3_P180B
TTGTTAATTCGAGCTGAATTAGGAAACCCCGGATCTTTAATTGGAGATGA
TCAAATTTATAATACTATTGTTACAGCTCATGCATTTATTATAATTTTTT
TTATAGTGATGCCAATTATAATTGGAGGATTTGGTAATTGATTAGTACCT
TTAATATTAGGAGCTCCTGATATAGCTTTCCCCCGAATAAATAATATAAG
ATTTTGACTATTACCACCATCATTAACATTATTAATTTCAAGAAGAATTG
TTGAAAATGGAGCAGGAACTGGATGAACAGTTTATCCCCCCCTTTCTTCC
AATATTGCTCATAGAGGAAGATCAGTAGATCTAGCAATCTTCTCCCTTCA
TTTAGCTGGAATTTCCTCTATTTTAGGTGCTATTAATTTTATTACAACTA
TTATTAATATAAAAAGAAATGAAATATCTTTTGATCAAATACCATTATTT
GTTTGATCAGTAGGCATTACAGCATTACTTTTATTACTTTCTTTACCTGT
ATTAGCAGGAGCAATTACTATATTATTAACTGATCGAAATTTAAATACTT
CATTTTTTGACCCTGCTGGAGGAGGAGATCCAATTCTTTATCAACATTTA
TTT
>H4_MDA5
TTGTTAATTCGAGCTGAATTAGGAAACCCCGGATCTTTAATTGGAGATGA
TCAAATTTATAATACTATTGTTACAGCTCATGCATTTATTATAATTTTTT
TTATAGTAATGCCAATTATAATTGGAGGATTTGGTAATTGATTAGTACCT
TTAATATTAGGAGCTCCTGATATAGCTTTCCCCCGAATAAATAATATAAG
ATTTTGACTATTACCACCATCATTAACATTATTAATTTCAAGAAGAATTG
TTGAAAATGGAGCAGGAACTGGATGAACAGTTTATCCCCCCCTTTCTTCC
AATATTGCTCATAGAGGAAGATCAGTAGATCTAGCAATCTTCTCCCTTCA
TTTAGCTGGAATTTCCTCTATTTTAGGTGCTATTAATTTTATTACAACTA
TTATTAATATAAAAAGAAATGAAATATCTTTTGATCAAATACCATTATTT
ATTTGATCAGTAGGCATTACAGCATTACTTTTATTACTTTCTTTACCTGT
ATTAGCAGGAGCAATTACTATATTATTAACTGATCGAAATTTAAATACTT
CATTTTTTGACCCTGCTGGAGGAGGAGATCCAATTCTTTATCAACATTTA
TTT
>H6_P119A
TTGTTAATTCGAGCTGAATTAGGAAACCCCGGATCTTTAATTGGAGATGA
TCAAATTTATAATACTATTGTTACAGCTCATGCATTTATTATAATTTTTT
TTATAGTAATGCCAATTATAATTGGAGGATTTGGTAATTGATTAGTACCT
TTAATATTAGGAGCTCCTGATATAGCTTTCCCCCGAATAAATAATATAAG
ATTTTGACTATTACCACCATCATTAACATTATTAATTTCAAGAAGAATTG
TTGAAAATGGAGCAGGAACTGGATGAACAGTTTATCCCCCCCTTTCTTCC
AATATTGCTCATAGAGGAAGATCAGTAGATCTAGCAATCTTCTCCCTTCA
TTTAGCTGGAATTTCCTCTATTTTAGGTGCTATTAATTTTATTACAACTA
TTATTAATATAAAAAGAAATGAAATATCTTTTGATCAAATACCATTATTT
GTTTGATCAGTAGGCATTACAGCATTACTTTTATTACTTTCTTTACCTGT
ATTAGCAGGAGCAATTACTATATTATTAACTGATCGAAATTTAAATACTT
CATTTTTTGACCCTGCTGGAGGAGGAGATCCAATTCTTTATCAACATTTA
TTT
>H11_P61E
TTATTAATTCGAGCTGAATTAGGAAACCCCGGATCTTTAATTGGAGATGA
TCAAATTTATAATACTATTGTTACAGCTCATGCATTTATTATAATTTTTT
TTATAGTAATGCCAATTATAATTGGAGGATTTGGTAATTGATTAGTACCT
TTAATATTAGGAGCTCCTGATATAGCTTTCCCCCGAATAAATAATATAAG
ATTTTGACTATTACCACCATCATTAACATTATTAATTTCAAGAAGAATTG
TTGAAAATGGAGCAGGAACTGGATGAACAGTTTATCCCCCCCTTTCTTCC
AATATTGCTCATAGAGGAAGATCAGTAGATCTAGCAATCTTCTCCCTTCA
TTTAGCTGGAATTTCCTCTATTTTAGGTGCTATTAATTTTATTACAACTA
TTATTAATATAAAAAGAAATGAAATATCTTTTGATCAAATACCATTATTT
GTTTGATCAGTAGGCATTACAGCATTACTTTTATTACTTTCTTTACCTGT
ATTAGCAGGAGCAATTACTATATTATTAACTGATCGAAATTTAAATACTT
CATTTTTTGACCCTGCTGGAGGAGGAGATCCAATTCTTTATCAACATTTA
TTT
>H2_LMC3
TTGTTAATTCGAGCTGAATTAGGAAACCCCGGATCTTTAATTGGAGATGA
TCAAATTTATAACACTATTGTTACAGCTCATGCATTTATTATAATTTTTT
TTATAGTAATGCCAATTATAATTGGAGGATTTGGTAATTGATTAGTACCT
TTAATATTAGGAGCTCCTGATATAGCTTTCCCCCGAATAAATAATATAAG
ATTTTGACTATTACCACCATCATTAACATTATTAATTTCAAGAAGAATTG
TTGAAAATGGAGCAGGAACTGGATGAACAGTTTATCCCCCCCTTTCTTCC
AATATTGCTCATAGAGGAAGATCAGTAGATCTAGCAATCTTCTCCCTTCA
TTTAGCTGGAATTTCCTCTATTTTAGGTGCTATTAATTTTATTACAACTA
TTATTAATATAAAAAGAAATGAAATATCTTTTGATCAAATACCATTATTT
GTTTGATCAGTAGGCATTACAGCATTACTTTTATTACTTTCTTTACCTGT
ATTAGCAGGAGCAATTACTATATTATTAACTGATCGAAATTTAAATACTT
CATTTTTTGACCCTGCTGGAGGAGGAGATCCAATTCTTTATCAACATTTA
TTT
>H5_PNH4
TTGTTAATTCGAGCTGAATTAGGAAACCCCGGATCTTTAATTGGAGATGA
TCAAATTTATAATACTATTGTTACAGCTCATGCATTTATTATAATTTTTT
TTATAGTAATGCCAATTATAATTGGAGGATTTGGTAATTGATTAGTACCT
TTAATATTAGGAGCTCCTGATATAGCTTTCCCCCGAATAAATAATATAAG
ATTTTGACTATTACCACCATCATTAACATTATTAATTTCAAGAAGAATTG
TTGAAAATGGAGCAGGAACTGGATGAACAGTTTATCCCCCCCTTTCTTCC
AATATTGCTCATAGAGGAAGATCAGTAGATCTAGCAATCTTCTCCCTTCA
TTTAGCTGGAATTTCCTCTATTTTAGGTGCTATTAATTTTATTACAACTA
TTATTAATATAAAAAGAAATGAAATATCTTTTGATCAAATACCATTATTT
GTTTGATCAGTAGGCATTACAGCATTACTTTTATTACTTTCTTTACCTGT
ATTAGCAGGAGCAATTACTATATTATTAACTGATCGAAATTTAAATACTT
CATTTTTTGATCCTGCTGGAGGAGGAGATCCAATTCTTTATCAACATTTA
TTT
>H8_P79bE
TTGTTAATTCGAGCTGAATTAGGAAACCCCGGATCTTTAATTGGAGATGA
TCAAATTTATAATACTATTGTTACAGCTCATGCATTTATTATAATTTTTT
TTATAGTAATGCCAATTATAATTGGAGGATTTGGTAATTGATTAGTACCT
TTAATATTAGGAGCTCCTGATATAGCTTTCCCCCGAATAAATAATATAAG
ATTTTGACTATTACCACCATCATTAACATTATTAATTTCAAGAAGAATTG
TTGAAAATGGAGCAGGAACTGGATGAACAGTTTATCCCCCCCTTTCTTCC
AATATTGCTCATAGAGGAAGATCAGTAGATCTAGCAATCTTCTCCCTTCA
TTTAGCTGGAATTTCCTCTATTTTAGGGGCTATTAATTTTATTACAACTA
TTATTAATATAAAAAGAAATGAAATATCTTTTGATCAAATACCATTATTT
GTTTGATCAGTAGGCATTACAGCATTACTTTTATTACTTTCTTTACCTGT
ATTAGCAGGAGCAATTACTATATTATTAACTGATCGAAATTTAAATACTT
CATTTTTTGACCCTGCTGGAGGAGGAGATCCAATTCTTTATCAACATTTA
TTT
>H9_FMC4
TTGTTAATTCGAGCTGAATTAGGAAACCCCGGATCTTTAATTGGAGATGA
TCAAATTTATAATACTATTGTTACAGCTCATGCATTTATTATAATTTTTT
TTATAGTAATGCCAATTATAATTGGAGGATTTGGTAATTGATTAGTACCT
TTAATATTAGGAGCTCCTGATATAGCTTTCCCCCGAATAAATAATATAAG
ATTTTGACTATTACCTCCATCATTAACATTATTAATTTCAAGAAGAATTG
TTGAAAATGGAGCAGGAACTGGATGAACAGTTTATCCCCCCCTTTCTTCC
AATATTGCTCATAGAGGAAGATCAGTAGATCTAGCAATCTTCTCCCTTCA
TTTAGCTGGAATTTCCTCTATTTTAGGTGCTATTAATTTTATTACAACTA
TTATTAATATAAAAAGAAATGAAATATCTTTTGATCAAATACCATTATTT
GTTTGATCAGTAGGCATTACAGCATTACTTTTATTACTTTCTTTACCTGT
ATTAGCAGGAGCAATTACTATATTATTAACTGATCGAAATTTAAATACTT
CATTTTTTGACCCTGCTGGAGGAGGAGATCCAATTCTTTATCAACATTTA
TTT
>H10_IZD3
TTGTTAATTCGAGCTGAATTAGGAAACCCTGGATCTTTAATTGGAGATGA
TCAAATTTATAATACTATTGTTACAGCTCATGCATTTATTATAATTTTTT
TTATAGTAATGCCAATTATAATTGGAGGATTTGGTAATTGATTAGTACCT
TTAATATTAGGAGCTCCTGATATAGCTTTCCCCCGAATAAATAATATAAG
ATTTTGACTATTACCACCATCATTAACATTATTAATTTCAAGAAGAATTG
TTGAAAATGGAGCAGGAACTGGATGAACAGTTTATCCCCCCCTTTCTTCC
AATATTGCTCATAGAGGAAGATCAGTAGATCTAGCAATCTTCTCCCTTCA
TTTAGCTGGAATTTCCTCTATTTTAGGTGCTATTAATTTTATTACAACTA
TTATTAATATAAAAAGAAATGAAATATCTTTTGATCAAATACCATTATTT
GTTTGATCAGTAGGCATTACAGCATTACTTTTATTACTTTCTTTACCTGT
ATTAGCAGGAGCAATTACTATATTATTAACTGATCGAAATTTAAATACTT
CATTTTTTGACCCTGCTGGAGGAGGGGATCCAATTCTTTATCAACATTTA
TTT
>H7_SAR3
TTGTTAATTCGAGCTGAATTAGGAAACCCCGGATCTTTAATTGGAGATGA
TCAAATTTATAATACTATTGTTACAGCTCATGCATTTATTATAATTTTTT
TTATAGTAATGCCAATTATAATTGGAGGATTTGGTAATTGATTAGTACCT
TTAATATTAGGAGCTCCTGATATAGCTTTCCCCCGAATAAATAATATAAG
ATTTTGATTATTACCACCATCATTAACATTATTAATTTCAAGAAGAATTG
TTGAAAATGGAGCAGGAACTGGATGAACAGTTTATCCCCCCCTTTCTTCC
AATAGTGCTCATAGAGGAAGATCAGTAGATTTAGCAATCTTCTCCCTTCA
TTTAGCTGGAATTTCCTCTATTTTAGGGGCTATTAATTTTATTACAACTA
TTATTAATATAAAAAGAAATGAAATATCTTTTGATCAAATACCATTATTT
GTTTGATCAGTAGGCATTACAGCATTACTTTTATTACTTTCTTTACCTGT
ATTAGCAGGAGCAATTACTATATTATTAACTGATCGAAATTTAAATACTT
CATTTTTTGACCCTGCTGGAGGAGGAGATCCAATTCTTTATCAACATTTA
TTT
>KX047537.1_P_fraxinella Prays fraxinella voucher KBE-07003 cytochrome oxidase subunit 1 (COI) gene, partial cds; mitochondrial
TTATTAATTCGGGCTGAATTAGGAAACCCCGGATCCTTAATTGGAGATGA
TCAAATTTATAATACTATTGTTACAGCCCATGCATTTATTATAATTTTTT
TTATAGTAATGCCAATTATAATTGGAGGATTTGGTAATTGATTAGTACCT
TTAATATTAGGAGCTCCTGATATAGCTTTCCCCCGAATAAATAATATAAG
ATTTTGACTATTACCCCCATCATTAACATTACTAATTTCGAGAAGAATTG
TTGAAAATGGAGCAGGAACTGGATGAACAGTTTATCCCCCCCTTTCTTCT
AATATTGCCCATAGAGGAAGATCAGTAGATCTAGCAATCTTCTCCCTTCA
TTTAGCTGGAATTTCCTCTATTTTAGGTGCTATTAATTTTATTACAACTA
TTATTAATATAAAAAGAAATGAAATATCTTTTGATCAAATACCCTTATTT
GTTTGATCAGTAGGTATTACAGCATTACTTTTATTACTTTCTTTACCTGT
ATTAGCAGGAGCAATTACTATATTATTAACTGATCGAAATTTAAATACTT
CATTTTTTGACCCTGCTGGAGGGGGAGATCCAATTCTTTATCAACATTTA
TTT
>KX048454.1_P_fraxinella Prays fraxinella voucher NHMO-07089 cytochrome oxidase subunit 1 (COI) gene, partial cds; mitochondrial
TTATTAATTCGGGCTGAATTAGGAAACCCTGGATCCTTAATTGGAGATGA
TCAAATTTATAATACTATTGTTACAGCCCATGCATTTATTATAATTTTTT
TTATAGTAATGCCAATTATAATTGGAGGATTTGGTAATTGATTAGTACCT
TTAATATTAGGAGCTCCTGATATAGCTTTCCCCCGAATAAATAATATAAG
ATTTTGACTATTACCCCCATCATTAACATTACTAATTTCGAGAAGAATTG
TTGAAAATGGAGCAGGAACTGGATGAACAGTTTATCCCCCCCTTTCTTCT
AATATTGCCCATAGAGGAAGATCAGTAGATCTAGCAATCTTCTCCCTTCA
TTTAGCTGGAATTTCCTCTATTTTAGGTGCTATTAATTTTATTACAACTA
TTATTAATATAAAAAGAAATGAAATATCTTTTGATCAAATACCCTTATTT
GTTTGATCAGTAGGTATTACAGCATTACTTTTATTACTTTCTTTACCTGT
ATTAGCAGGAGCAATTACTATATTATTAACTGATCGAAATTTAAATACTT
CATTTTTTGACCCTGCTGGAGGGGGAGATCCAATTCTTTATCAACATTTA
TTT
>H12_P52F
TTATTAATTCGGGCTGAATTAGGAAACCCCGGATCCTTAATTGGAGATGA
TCAAATTTATAATACTATTGTTACAGCCCATGCATTTATTATAATTTTTT
TTATAGTAATGCCAATTATAATTGGAGGATTTGGTAATTGATTAGTACCT
TTAATATTAGGAGCTCCTGATATAGCTTTTCCCCGAATAAATAATATAAG
ATTTTGACTATTACCCCCATCATTAACATTACTAATTTCGAGAAGAATTG
TTGAAAATGGAGCAGGAACTGGATGAACAGTTTATCCCCCCCTTTCTTCT
AATATTGCCCATAGAGGAAGATCAGTAGATCTAGCAATCTTCTCCCTTCA
TTTAGCTGGAATTTCCTCTATTTTAGGTGCTATTAATTTTATTACAACTA
TTATTAATATAAAAAGAAATGAAATATCTTTTGATCAAATACCCTTATTT
ATTTGATCAGTAGGTATTACAGCATTACTTTTATTACTTTCTTTACCTGT
ATTAGCAGGAGCAATTACTATATTATTAACTGATCGAAATTTAAATACTT
CATTTTTTGACGCTGCTGGAGGGGGAGATCCAATTCTTTATCAACATTTA
TTT
>H13_CBR6
TTATTAATTCGGGCTGAATTAGGAAACCCCGGATCCTTAATTGGAGATGA
TCAAATTTATAATACTATTGTTACAGCCCATGCATTTATTATAATTTTTT
TTATAGTAATGCCAATTATAATTGGAGGATTTGGTAATTGATTAGTACCT
TTAATATTAGGAGCTCCTGATATAGCTTTTCCCCGAATAAATAATATAAG
ATTTTGACTATTACCCCCATCATTAACATTACTAATTTCGAGAAGAATTG
TTGAAAATGGAGCAGGAACTGGATGAACAGTTTATCCCCCCCTTTCTTCT
AATATTGCCCATAGAGGAAGATCAGTAGATCTAGCAATCTTCTCCCTTCA
TTTAGCTGGAATTTCCTCTATTTTAGGTGCTATTAATTTTATTACAACTA
TTATTAATATAAAAAGAAATGAAATATCTTTTGATCAAATACCCTTATTT
ATTTGATCAGTAGGTATTACAGCATTACTTTTATTACTTTCTTTACCTGT
ATTAGCAGGAGCAATTACTATATTATTAACTGATCGAAATTTAAATACTT
CATTTTTTGACCCTGCTGGAGGGGGAGATCCAATTCTTTATCAACATTTA
TTT
>KX044358.1_P_fraxinella Prays fraxinella voucher KBE-07001 cytochrome oxidase subunit 1 (COI) gene, partial cds; mitochondrial
TTATTAATTCGGGCTGAATTAGGAAACCCCGGATCCTTAATTGGAGATGA
TCAAATTTATAATACTATTGTTACAGCCCATGCATTTATTATAATTTTTT
TTATAGTAATGCCAATTATAATTGGAGGATTTGGTAATTGATTAGTACCT
TTAATATTAGGAGCTCCTGATATAGCTTTCCCCCGAATAAATAATATAAG
ATTTTGACTATTACCCCCATCATTAACATTACTAATTTCGAGAAGAATTG
TTGAAAATGGAGCAGGAACTGGATGAACAGTTTATCCCCCCCTTTCTTCT
AATATTGCCCATAGAGGAAGATCAGTAGATCTAGCAATCTTCTCCCTTCA
TTTAGCTGGAATTTCCTCTATTTTAGGTGCTATTAATTTTATTACAACTA
TTATTAATATAAAAAGAAATGAAATATCTTTTGATCAAATACCCTTATTT
GTTTGATCAGTAGGTATTACAGCATTACTTTTATTACTTTCTTTACCTGT
ATTAGCAGGAGCAATTACTATATTATTAACTGATCGAAATTNNAATACTT
CATTTTTTGATCCTGCTGGAGGGGGAGATCCAATTCTTTATCAACATTTA
TTT
>KM572420.1_P_fraxinella Prays fraxinella voucher TLMF Lep 12486 cytochrome oxidase subunit 1 (COI) gene, partial cds; mitochondrial
TTATTAATTCGGGCTGAATTAGGAAACCCCGGATCTTTAATTGGAGATGA
TCAAATTTATAATACTATTGTTACAGCCCATGCATTTATTATAATTTTTT
TTATAGTAATGCCAATTATAATTGGAGGATTTGGTAATTGATTAGTACCT
TTAATATTAGGAGCTCCTGATATAGCTTTCCCCCGAATAAATAATATAAG
ATTTTGATTATTACCTCCATCATTAACATTACTAATTTCGAGAAGAATTG
TTGAAAATGGAGCAGGAACTGGATGAACAGTTTATCCCCCCCTTTCTTCT
AATATTGCCCATAGAGGAAGATCAGTAGATCTAGCAATCTTCTCCCTTCA
TTTAGCTGGAATTTCCTCTATTTTAGGTGCTATTAATTTTATTACAACTA
TTATTAATATAAAAAGAAATGAAATATCTTTTGATCAAATACCCTTATTT
GTTTGATCAGTAGGTATTACAGCATTACTTTTATTACTTTCTTTACCTGT
ATTAGCAGGAGCAATTACTATATTATTAACTGATCGAAATTTAAATACTT
CATTTTTTGACCCTGCTGGAGGGGGGGATCCAATTCTTTATCAACATTTA
TTT
>H14_PDL1
TTATTAATTCGTGCTGAATTAAGAAACCCCGGATCCTTAATTGGAGATGA
TCAAATTTATAATACTATTGTTACAGCCCATGCATTTATTATGATTTTTT
TTATAATAATGCCAATTATAATTGGAGGATTTGGTAATTGATTAGTACCT
TTAATATTAGGAGCTCCTGATATAGCTTTTCCCCGAATAAATAATATAAG
ATTTTGACTATTACCCCCATCATTAACATTACTAATTTCCAGAATAATTG
TTGAAAATGGAGCAGGAACTGGATGAACAGTTTATCCCCCCCTTTCTTCT
AATATTGCCCATAGAGGAAGATCAGTAGATCTAGCAATCTTCTCCCTTCA
TTTAGCTGGAATTTCCTCTATTTTAGGTGCTATTAATTTTATTACAACTA
TTATTAATATAAAAAGAAATGAGATATCTTTTGATCAAATACCCTTATTT
ATTTGATCAGTAGGTATTACAGCATTACTTTTATTACTTTCTTTACCTGT
ATCATCAGGAGCAATTACCATATCATTAACTGATCGAAATTTAAATACTT
CATTTTTTGACCCTGCTGGAGGGGGAGATCCAATTCTTTATCAACATTTA
TTT
>_JF859799.1_P_ruficeps
TTATTAATTCGAGCTGAATTAGGAAACCCTGGATCTTTAATTGGAGATGA
TCAAATTTATAATACTATTGTTACAGCTCATGCATTTATTATAATTTTTT
TTATAGTAATACCAATTATAATTGGAGGATTTGGTAATTGATTAGTACCT
TTAATATTAGGAGCCCCTGATATAGCTTTCCCCCGAATAAATAATATAAG
ATTTTGACTATTACCCCCGTCATTAACATTATTGATTTCAAGAAGAATTG
TTGAAAACGGAGCAGGAACTGGATGAACAGTTTATCCCCCCCTTTCTTCC
AATATTGCTCATAGAGGAAGATCAGTAGATCTTGCAATTTTCTCCCTTCA
TTTAGCTGGAATTTCTTCTATTTTAGGTGCTATTAATTTTATTACAACTA
TTATTAATATAAAAAGAAATGAAATATCTTTTGATCAAATACCTTTATTT
GTTTGATCAGTAGGTATTACAGCATTACTTTTATTACTTTCTTTACCTGT
ATTAGCAGGAGCAATTACCATATTATTAACTGATCGAAATTTAAATACTT
CATTTTTTGACCCTGCTGGAGGAGGAGATCCAATTCTTTATCAACATTTA
TTT
>KF523818.1_P_epsilon Prays epsilon voucher JCS-08-1022 cytochrome oxidase subunit 1 (COI) gene, partial cds; mitochondrial
TTATTAATTCGAGCTGAATTAGGTAATCCTGGATCTTTAATTGGGGATGA
CCAAATCTATAATACTATTGTTACAGCTCATGCATTTATTATAATTTTTT
TCATAGTAATACCAATTATAATTGGAGGATTTGGTAATTGATTAGTACCT
TTAATATTAGGAGCCCCTGATATAGCTTTTCCTCGAATAAATAACATAAG
ATTTTGACTATTACCACCATCATTAACATTATTAATTTCAAGAAGAATTG
TTGAAAATGGGGCAGGAACTGGATGAACAATTTATCCACCACTTTCTTCT
AATATTGCTCATAGAGGAAGATCGGTAGATTTAGCAATTTTTTCTCTACA
TTTAGCTGGAATTTCTTCTATTTTAGGAGCTATTAATTTTATTACAACTA
TTATTAATATAAAAAGAAATAGAATATCTTTTGATCAAATACCATTATTT
GTTTGATCAGTGGGTATTACAGCACTACTTTTATTACTTTCTTTACCTGT
ATTAGCGGGAGCAATTACTATATTATTAACTGATCGAAATTTAAATACTT
CATTTTTTGATCCTGCTGGAGGAGGAGATCCAATTCTTTATCAACATTTA
TTT
>HQ922348.1_P_nephelomima Prays nephelomima voucher 10ANIC-02934 cytochrome oxidase subunit 1 (COI) gene, partial cds; mitochondrial
TTATTAATTCGAGCTGAATTAGGGAATCCCGGATCATTAATTGGAGATGA
TCAAATCTATAATACTATTGTTACAGCTCATGCATTTATTATAATTTTCT
TCATAGTTATGCCAATTATAATTGGAGGATTTGGTAATTGATTAGTTCCT
CTTATATTAGGAGCACCCGATATAGCTTTCCCCCGAATAAATAATATAAG
ATTTTGACTTTTACCCCCTTCTTTAACATTATTAATTTCGAGAAGAATCG
TTGAAAATGGAGCAGGAACAGGATGAACAGTATACCCCCCACTTTCTTCT
AATATTGCCCATAGAGGAAGATCTGTAGATTTAGCAATCTTCTCCTTACA
TTTAGCAGGAATCTCATCTATTTTAGGAGCTATTAATTTTATTACAACTA
TTATTAATATAAAAAGAAATGGAATATCTTTTGATCAAATACCATTATTT
GTTTGAGCAGTAGGTATTACTGCCCTACTTCTTCTACTTTCATTACCTGT
ATTAGCAGGAGCTATTACTATATTACTAACAGATCGAAATTTAAATACTT
CATTTTTTGATCCAGCTGGAGGGGGTGATCCTATTTTATATCAACATTTA
TTT
>HQ922366.1_P_nephelomima Prays nephelomima voucher 10ANIC-02993 cytochrome oxidase subunit 1 (COI) gene, partial cds; mitochondrial
TTATTAATTCGAGCTGAATTAGGGAATCCCGGATCATTAATTGGAGATGA
TCAAATCTATAATACTATTGTTACAGCTCATGCATTTATTATAATTTTCT
TCATAGTTATGCCAATTATAATTGGAGGATTTGGTAATTGATTAGTTCCT
CTTATATTAGGAGCACCCGATATAGCTTTCCCCCGAATAAATAATATAAG
ATTTTGACTTTTACCCCCTTCTTTAACGTTATTAATTTCGAGAAGAATCG
TTGAAAATGGAGCAGGAACAGGATGAACAGTATACCCCCCACTTTCTTCT
AATATTGCCCATAGAGGAAGATCTGTAGATTTAGCAATCTTCTCCTTACA
TTTAGCAGGAATCTTATCTATTTTAGGAGCTATTAATTTTATTACAACTA
TTATTAATATAAAAAGAAATGGAATATCTTTTGATCAAATACCATTATTT
GTTTGAGCAGTAGGTATTACTGCCCTACTTCTTCTACTTTCATTACCTGT
ATTAGCAGGAGCTATTACTATATTACTAACAGATCGAAATTTAAATACTT
CATTTTTTGATCCAGCTGGAGGGGGTGATCCTATTTTATATCAACATTTA
TTT
>GU828818.1_P_nephelomima Prays nephelomima voucher MM07666 cytochrome oxidase subunit I (COI) gene, partial cds; mitochondrial
TTATTAATTCGAGCTGAATTAGGGAATCCCGGATCATTAATTGGAGATGA
TCAAATCTATAATACTATTGTTACAGCTCATGCATTTATTATAATTTTCT
TCATAGTTATGCCAATTATAATTGGAGGATTTGGTAATTGATTAGTTCCT
CTTATATTAGGAGCACCCGATATAGCTTTCCCCCGAATAAATAATATAAG
ATTTTGACTTTTACCCCCTTCTTTAACGTTATTAATTTCGAGAAGAATCG
TTGAAAATGGAGCAGGAACAGGATGAACAGTATACCCCCCACTTTCTTCT
AATATTGCCCATAGAGGAAGATCTGTAGATTTAGCAATCTTCTCCTTACA
TTTAGCAGGAATCTCATCTATTTTAGGAGCTATTAATTTTATTACAACTA
TTATTAATATAAAAAGAAATGGAATATCTTTTGATCAAATACCATTATTT
GTTTGAGCAGTAGGTATTACTGCCCTACTTCTTCTACTTTCATTACCTGT
ATTAGCAGGAGCTATTACTATATTACTAACAGATCGAAATTTAAATACTT
CATTTTTTGATCCAGCTGGAGGAGGTGATCCTATTTTATATCAACATTTA
TTT
>KF643172.1_P_citri Prays citri voucher USNM:ENT:00719646 cytochrome oxidase subunit 1 (COI) gene, partial cds; mitochondrial
TTATTAATTCGAGCTGAATTAGGAAACCCGGGATCATTAATTGGAGATGA
TCAAATCTATAATACTATTGTTACAGCTCATGCATTTATCATAATTTTCT
TCATAGTTATGCCAATTATAATTGGAGGATTTGGTAATTGATTAGTACCC
CTTATATTAGGAGCACCTGATATAGCTTTCCCCCGAATAAATAATATAAG
ATTTTGACTTTTACCCCCTTCTTTAACACTATTAATTTCGAGAAGAATTG
TTGAAAATGGAGCAGGAACAGGATGAACAGTATACCCCCCACTTTCTTCC
AATATTGCCCATAGAGGAAGATCTGTAGATTTAGCAATCTTCTCTCTACA
TTTAGCAGGAATCTCATCTATTTTAGGAGCCATTAATTTTATTACAACTA
TTATTAATATAAAAAGAAATGGAATATCTTTTGATCAAATACCATTATTT
GTTTGAGCAGTAGGTATTACTGCCCTACTTCTCCTACTCTCATTACCTGT
ATTAGCGGGAGCTATTACTATATTATTAACAGACCGAAATTTAAATACTT
CATTTTTTGATCCTGCTGGAGGAGGAGATCCTATTTTATATCAACATTTA
TTT
>KX042254.1_P_citri Prays citri voucher TLMF Lep 03899 cytochrome oxidase subunit 1 (COI) gene, partial cds; mitochondrial
TTATTAATTCGAGCTGAATTAGGAAACCCGGGATCATTAATTGGAGATGA
TCAAATCTATAATACTATTGTTACAGCTCATGCATTTATCATAATTTTCT
TCATAGTTATGCCAATTATAATTGGAGGATTTGGTAATTGATTAGTACCC
CTTATATTAGGAGCACCTGATATAGCTTTCCCCCGAATAAATAATATAAG
ATTTTGACTTTTACCCCCTTCTTTAACACTATTAATTTCGAGAAGAATTG
TTGAAAATGGAGCAGGAACAGGATGAACAGTATACCCCCCACTTTCTTCC
AATATTGCCCATAGAGGAAGATCTGTAGATTTAGCAATCTTCTCTCTACA
TTTAGCAGGAATCTCATCTATTTTAGGAGCCATTAATTTTATTACAACTA
TTATTAATATAAAAAGAAATGGAATATCTTTTGATCAAATACCATTATTT
GTTTGAGCAGTAGGTATTACTGCTCTACTTCTCCTACTCTCATTACCTGT
ATTAGCGGGAGCTATTACTATATTATTAACAGACCGAAATTTAAATACTT
CATTTTTTGATCCTGCTGGAGGAGGGGATCCTATTTTATATCAACATTTA
TTT
>JF840377.1_P_amblystola Prays amblystola voucher 10ANIC-02941 cytochrome oxidase subunit 1 (COI) gene, partial cds; mitochondrial
TTATTAATTCGAGCTGAATTAGGAAACCCAGGATCATTAATTGGAGATGA
TCAAATTTATAATACTATTGTAACTGCTCATGCATTTATTATAATTTTTT
TCATAGTAATACCTATTATGATTGGAGGATTTGGTAATTGATTAGTACCT
TTAATATTAGGAGCCCCAGATATAGCTTTCCCACGAATAAATAATATAAG
ATTTTGACTTTTACCCCCTTCTTTAACATTACTAATTTCGAGAAGAGTTG
TTGAAAATGGAGCAGGAACAGGATGAACAGTTTACCCCCCACTTTCTTCT
AATATTGCTCACAGAGGAAGATCAGTAGATCTAGCAATTTTCTCATTACA
TTTAGCAGGAATCTCATCTATTTTAGGAGCTATTAATTTTATTACCACTA
TTATTAATATAAAAAGAAATGGCATATCTTTCGATCAAATACCCCTATTT
GTATGAGCAGTTGGAATTACAGCTTTATTATTGCTTTTATCTTTACCTGT
ATTAGCTGGAGCTATTACTATATTATTAACAGATCGAAACTTAAATACTT
CTTTTTTTGATCCTGCAGGAGGAGGAGATCCAATTTTATATCAACACTTA
TTT
>KF492492.1_P_atomocella Yponomeuta atomocella voucher TH-08-6084 cytochrome oxidase subunit 1 (COI) gene, partial cds; mitochondrial
ATATTAATTCGTGCTGAATTAGGAAATCCAGGATCTTTAATCGGAGATGA
TCAAATTTATAATACTATTGTAACTGCTCATGCATTTATTATAATTTTTT
TTATAGTTATACCTATTATAATTGGAGGATTTGGAAATTGATTAGTTCCT
TTAATATTAGGAGCCCCAGATATAGCTTTCCCCCGAATGAATAATATAAG
ATTTTGATTATTACCCCCATCATTAACATTATTAATTTCAAGAAGAATTG
TTGAAAATGGAGCAGGAACTGGATGAACAATTTACCCCCCCCTTTCTTCT
AATATTGCACATAGAGGAAGATCTGTTGATTTAGCAATTTTTTCACTTCA
TTTAGCTGGAATTTCATCTATTTTAGGAGCAATTAATTTTATTACAACTA
TTATTAATATAAAAAGAAATGGAATATCTTTTGATCAAATACCCCTATTT
GTTTGATCAGTAGGAATTACTGCCTTACTTCTTTTATTATCTTTACCAGT
ATTAGCTGGAGCAATTACTATATTATTAACAGATCGAAACTTAAATTCTT
CATTTTTTGACCCAGCTGGAGGAGGAGATCCAATTTTATATCAACATTTA
TTT
>KM543199.1_P_atomocella Yponomeuta atomocella voucher 08MZPP-142 cytochrome oxidase subunit 1 (COI) gene, partial cds; mitochondrial
ATATTAATTCGTGCTGAATTAGGAAATCCAGGATCTTTAATCGGAGATGA
TCAAATTTATAATACTATTGTAACTGCTCATGCATTTATTATAATTTTTT
TTATAGTTATACCTATTATAATTGGAGGATTTGGAAATTGATTAGTTCCT
TTAATATTAGGAGCCCCAGATATAGCTTTCCCCCGAATGAATAATATAAG
ATTTTGATTATTACCCCCATCATTAACATTATTAATTTCAAGAAGAATTG
TTGAAAATGGAGCAGGAACTGGATGAACAATTTACCCCCCCCTTTCTTCT
AATATTGCACATAGAGGAAGATCTGTTGATTTAGCAATTTTTTCACTTCA
TTTAGCTGGAATTTCATCTATTTTAGGAGCAATTAATTTTATTACAACTA
TTATTAATATAAAAAGAAATGGAATATCTTTTGATCAAATACCCCTATTT
GTTTGATCAGTAGGAATTACTGCCTTACTTCTTTTATTATCTTTACCAGT
ATTAGCTGGAGCAATTACTATACTATTAACAGATCGAAACTTAAATTCTT
CATTTTTTGACCCAGCTGGAGGAGGAGATCCAATTTTATATCAACATTTA
TTT
>KF492041.1_P_JS49 Prays sp. JS49 voucher SJC-08-2149 cytochrome oxidase subunit 1 (COI) gene, partial cds; mitochondrial
ATATTAATTCGTGCTGAATTAGGAAATCCAGGATCTTTAATTGGAGATGA
CCAAATTTATAATACTATCGTAACTGCCCATGCTTTTATTATAATTTTTT
TTATAGTTATACCCATTATAATTGGGGGATTTGGAAATTGATTAATCCCT
TTAATATTAGGAGCCCCAGATATAGCTTTCCCACGAATAAATAATATAAG
ATTTTGATTACTTCCGCCTTCATTGACTCTTTTAATTTCAAGAAGAATTG
TTGAAAATGGAGCAGGAACAGGATGAACAGTTTACCCCCCACTTTCATCA
AACATTGCTCATAGAGGAAGATCTGTAGATTTAGCTATTTTTTCATTACA
TTTAGCTGGAATTTCTTCAATTTTAGGAGCAATTAACTTTATTACAACTA
TTATTAATATAAAAAGTAACGGAATATCTTTTGATCAAATACCACTATTT
GTTTGGGCAGTGGGTATTACTGCCTTACTTTTATTATTATCATTGCCAGT
TTTAGCTGGAGCAATTACTATATTATTAACAGATCGAAATTTAAATTCAT
CATTTTTTGATCCAGCAGGAGGAGGAGATCCAATTTTATATCAACATTTA
TTT
>HQ922349.1_P_autocasis Prays autocasis voucher 10ANIC-02944 cytochrome oxidase subunit 1 (COI) gene, partial cds; mitochondrial
TTATTAATTCGAGCTGAACTAGGAAATCCAGGATCTTTAATTGGGGATGA
CCAAATTTATAATACAATTGTAACAGCTCATGCATTTATTATAATTTTTT
TCATAGTAATACCAATTATAATCGGAGGATTTGGAAATTGATTAGTTCCT
CTTATATTAGGAGCTCCTGATATAGCTTTCCCCCGAATAAATAACATAAG
ATTTTGATTATTACCCCCATCACTAACATTATTAATTTCGAGTAGAATTG
TTGAAAACGGGGCAGGAACTGGATGAACAGTTTACCCACCACTTTCATCT
AATATTGCTCATAGAGGAAGATCAGTAGATATGGCAATTTTCTCATTACA
TTTAGCTGGAATCTCTTCTATCTTAGGAGCTATTAATTTTATTACCACTA
TTATCAATATAAAAAGAAATGGAATATCATTTGATCAAATACCACTATTT
GTCTGAGCCGTAGGAATTACAGCTCTATTATTATTACTATCTTTACCAGT
ATTAGCGGGAGCTATTACTATATTATTAACAGATCGAAATCTTAATACTT
CTTTTTTTGATCCTGCTGGAGGAGGAGATCCAATCCTATATCAACATTTA
TTT
>KF397301.1_P_tyrastis Prays tyrastis voucher 10ANIC-02936 cytochrome oxidase subunit 1 (COI) gene, partial cds; mitochondrial
TTATTAATTCGTGCCGAATTAGGAAATCCTGGATCATTAATTGGAGATGA
TCAAATTTATAATACTATTGTAACTGCTCATGCATTTATTATAATTTTTT
TTATAGTAATACCAATTATAATTGGAGGATTTGGTAATTGATTAGTACCT
TTAATATTAGGAGCTCCAGATATAGCTTTCCCACGAATAAATAATATAAG
ATTTTGACTTTTACCCCCTTCTTTAATACTATTAATTTCAAGAAGAATCG
TTGAAAATGGAGCAGGAACAGGATGAACAGTTTACCCCCCACTTTCTTCT
AATATTGCCCATAGAGGAAGATCCGTAGATCTGGCGATTTTTTCATTACA
TTTAGCAGGAATTTCATCTATTTTAGGAGCTATTAATTTTATTACTACTA
TTATTAATATAAAAAGAAATGGAATATCTTTTGATCAAATACCATTATTT
GTATGAGCAGTAGGAATTACAGCTTTACTCTTACTTTTATCTTTANNNNN
NNNNNNNNNNNNNNNNNNNNNNNNNNNNNNNNNNNNNNNNNNNNNNNNNN
NNNNNNNNNNNNNNNNNNNNNNNNNNNNNNNNNNNNNNNNNNNNNNNNNN
NNN
>GU828739.1_A_torquatella Atemelia torquatella voucher MM06172 cytochrome oxidase subunit I (COI) gene, partial cds; mitochondrial
NNNTTAATTCGAGCAGAATTAGGTAACCCCGGATCTTTAATTGGAGATGA
TCAAATTTATAATACTATTGTAACTGCACATGCATTTATTATAATTTTTT
TTATAGTAATGCCAATTATAATTGGAGGATTTGGAAATTGATTAGTTCCT
TTAATATTAGGTGCACCCGATATAGCTTTCCCCCGAATAAATAACATAAG
ATTTTGATTGCTTCCCCCTTCTTTAACTTTATTAATTTCAAGAAGAATTG
TTGAAAATGGAGCAGGTACAGGATGAACAGTTTACCCCCCACTCTCATCC
AATATCGCACATAGAGGTAGATCGGTAGATTTAGCTATTTTTTCTTTACA
TTTAGCTGGAATTTCTTCTATCTTAGGAGCAATTAATTTTATTACTACTA
TTATTAATATAAAAAGAAATGGAATATCTTTTGATCAAATACCATTATTT
GTTTGAGCTGTGGGAATTACCGCTTTACTTTTATTATTATCTTTACCAGT
TTTAGCTGGAGCTATTACCATATTATTAACAGATCGAAATTTAAATTCTT
CATTTTTTGATCCTGCAGGAGGAGGAGATCCAATTTTATATCAACACTTA
TTT
>KY474113.1_Atemelia_sp
TTATTAATTCGAGCAGAATTAGGTAATCCAGGATCTTTAATTGGAGATGA
TCAAATTTATAATACTATTGTAACTGCACATGCATTTATTATAATTTTTT
TTATAGTAATACCCATTATAATTGGAGGATTTGGAAATTGATTAGTCCCT
TTAATATTAGGTGCCCCCGATATAGCTTTCCCCCGAATAAATAATATAAG
ATTTTGATTATTACCCCCCTCTCTAACTTTACTAATTTCAAGAAGAATTG
TTGAAAATGGAGCAGGTACAGGATGAACAGTCTATCCCCCACTCTCATCT
AATATTGCTCATAGAGGGAGATCTGTAGATTTAGCTATTTTTTCATTACA
TTTGGCTGGAATTTCTTCTATTTTAGGAGCAATTAACTTCATCACCACTA
TTATTAATATAAAAAGAAATGGAATATCTTTTGATCAAATACCATTATTT
GTTTGAGCAGTAGGAATTACTGCTTTACTTTTATTACTATCTTTACCAGT
TTTAGCAGGAGCAATTACCATATTATTAACAGATCGAAATTTAAATTCTT
CATTTTTTGATCCTGCAGGAGGAGGAGACCCAATTTTATATCAACATTTA
TTC
>KF400674.1_Prays_parilis
TTAATAATCCGAGCTGAATTAGGTAACCCAGGATCTTTAATTGGAGATGA
TCAAATTTATAATACAATTGTTACAGCCCATGCTTTTATCATAATTTTTT
TTATAGTAATACCTATTATAATTGGAGGATTTGGAAATTGATTAGTACCT
TTAATATTAGGAGCCCCTGATATAGCCTTCCCTCGAATAAATAATATAAG
ATTTTGACTTTTACCCCCTTCACTAACATTATTAATCTCAAGAAGAGTTG
TTGAAAATGGAGCAGGAACTGGATGAACAGTTTACCCCCCACTTTCATCT
AATATTGCTCACAGAGGAAGATCCGTTGATTTAGCAATTTTCTCCTTACA
TTTAGCCGGAATTTCTTCTATTTTAGGTGCAATTAATTTTATTACCACTA
TTATTAATATAAAAAGTAATGGAATAAGATTTGATCAAATACCTTTATTT
ATTTGAGCTGTAGGAATTACCGCCTTATTACTATTATTATCTTTACCTGT
ACTAGCTGGGGCAATTACAATACTATTAACTGATCGTAATTTAAATACTT
CATTTTTTGACCCTGCGGGAGGGGGAGATCCTATTTTATATCAACATTTA
TTT
>KF539977.1 Prays oleae haplotype COI-P19 cytochrome c oxidase subunit I (COI) gene, partial cds; mitochondrial
TTGTTAATTCGAGCTGAATTAGGAAACCCCGGATCTTTAATTGGAGATGA
TCAAATTTATAATACTATTGTTACAGCTCATGCATTTATTATAATTTTTT
TTATAGTAATGCCAATTATAATTGGAGGATTTGGTAATTGATTAGTACCT
TTAATATTAGGAGCTCCTGATATAGCTTTCCCCCGAATAAATAATATAAG
ATTTTGACTATTACCACCATCATTAACATTATTAATTTCAAGAAGAATTG
TTGAAAATGGAGCAGGAACTGGATGAACAGTTTATCCCCCCCTTTCTTCC
AATATTGCTCATAGAGGAAGATCAGTAGATCTAGCAATCTTCTCCCTTCA
TTTAGCTGGAATTTCCTCTATTTTAGGTGCTATTAATTTTATTACAACTA
TTATTAATATAAAAAGAAATGAAATATCTTTTGATCAAATACCATTATTT
GTTTGATCAGTAGGCATTACAGCATTACTTTTATTACTTTCTTTACCTGT
ATTAGCAGGAGCAATTACTATATTATTAACTGATCGAAATTTAAATACTT
CATTTTTTGACCCTGCTGGAGGAGGAGATCCAATTCTTTATCAACATTTA
TTT
>KF560411.1 Prays oleae haplotype COI_P21 cytochrome c oxidase subunit I (COI) gene, partial cds; mitochondrial
TTGTTAATTCGAGCTGAATTAGGAAACCCCGGATCTTTAATTGGAGATGA
TCAAATTTATAATACTATTGTTACAGCTCATGCATTTATTATAATTTTTT
TTATAGTAATGCCAATTATAATTGGAGGATTTGGTAATTGATTAGTACCT
TTAATATTAGGAGCTCCTGATATAGCTTTCCCCCGAATAAATAATATAAG
ATTTTGACTATTACCACCATCATTAACATTATTAATTTCAAGAAGAATTG
TTGAAAATGGAGCAGGAACTGGATGAACAGTTTATCCCCCCCTTTCTTCC
AATATTGCTCATAGAGGAAGATCAGTAGATCTAGCAATCTTCTCCCTTCA
TTTAGCTGGAATTTCCTCTATTTTAGGTGCTATTAATTTTATTACAACTA
TTATTAATATAAAAAGAAATGAAATATCTTTTGATCAAATACCATTATTT
GTTTGATCAGTAGGTATTACAGCATTACTTTTATTACTTTCTTTACCTGT
ATTAGCAGGAGCAATTACTATATTATTAACTGATCGAAATTTAAATACTT
CATTTTTTGACCCTGCTGGAGGAGGAGATCCAATTCTTTATCAACATTTA
TTT
>KF560413.1 Prays oleae haplotype COI-T03 cytochrome c oxidase subunit I (COI) gene, partial cds; mitochondrial
TTGTTAATTCGAGCTGAATTAGGAAACCCCGGATCTTTAATTGGGGATGA
TCAAATTTATAATACTATTGTTACAGCTCATGCATTTATTATAATTTTTT
TTATAGTAATGCCAATTATAATTGGAGGATTTGGTAATTGATTAGTACCT
TTAATATTAGGAGCTCCTGATATAGCTTTCCCCCGAATAAATAATATAAG
ATTTTGACTATTACCACCATCATTAACATTATTAATTTCAAGAAGAATTG
TTGAAAATGGAGCAGGAACTGGATGAACAGTTTATCCCCCCCTTTCTTCC
AATATTGCTCATAGAGGAAGATCAGTAGATCTAGCAATCTTCTCCCTTCA
TTTAGCTGGAATTTCCTCTATTTTAGGTGCTATTAATTTTATTACAACTA
TTATTAATATAAAAAGAAATGAAATATCTTTTGATCAAATACCATTATTT
GTTTGATCAGTAGGCATTACAGCATTACTTTTATTACTTTCTTTACCTGT
ATTAGCAGGAGCAATTACTATATTATTAACTGATCGAAATTTAAATACTT
CATTTTTTGACCCTGCTGGAGGAGGAGATCCAATTCTTTATCAACATTTA
TTT
>KF560410.1 Prays oleae haplotype COI-P18 cytochrome c oxidase subunit I (COI) gene, partial cds; mitochondrial
TTGTTAATTCGAGCTGAATTAGGAAACCCCGGATCTTTAATTGGAGATGA
TCAAATTTATAATACTATTGTTACAGCTCATGCATTTATTATAATTTTTT
TTATAGTAATGCCAATTATAATTGGAGGATTTGGTAATTGATTAGTACCT
TTAATATTAGGAGCTCCTGATATAGCTTTCCCCCGAATAAATAATATAAG
ATTTTGATTATTACCACCATCATTAACATTATTAATTTCAAGAAGAATTG
TTGAAAATGGAGCAGGAACTGGATGAACAGTTTATCCCCCCCTTTCTTCC
AATATTGCTCATAGAGGAAGATCAGTAGATTTAGCAATCTTCTCCCTTCA
TTTAGCTGGAATTTCCTCTATTTTAGGGGCTATTAATTTTATTACAACTA
TTATTAATATAAAAAGAAATGAAATATCTTTTGATCAAATACCATTATTT
GTTTGATCAGTAGGCATTACAGCATTACTTTTATTACTTTCTTTACCTGT
ATTAGCAGGAGCAATTACTATATTATTAACTGATCGAAATTTAAATACTT
CATTTTTTGACCCTGCTGGAGGAGGAGATCCAATTCTTTATCAACATTTA
TTT
>KF560414.1 Prays oleae haplotype COI-T13 cytochrome c oxidase subunit I (COI) gene, partial cds; mitochondrial
TTGTTAATTCGAGCTGAATTAGGAAACCCCGGATCTTTAATTGGAGATGA
TCAAATTTATAATACTATTGTTACAGCTCATGCATTTATTATAATTTTTT
TTATAGTAATGCCAATTATAATTGGAGGATTTGGTAATTGATTAGTACCT
TTAATATTAGGAGCTCCTGATATAGCTTTCCCCCGAATAAATAATATAAG
ATTTTGATTATTACCACCATCATTAACATTATTAATTTCAAGAAGAATTG
TTGAAAATGGAGCAGGAACTGGATGAACAGTTTATCCCCCCCTTTCTTCT
AATATTGCTCATAGAGGAAGATCAGTAGATTTAGCAATCTTCTCCCTTCA
TTTAGCTGGAATTTCCTCTATTTTAGGGGCTATTAATTTTATTACAACTA
TTATTAATATAAAAAGAAATGAAATATCTTTTGATCAAATACCATTATTT
GTTTGATCAGTAGGCATTACAGCATTACTTTTATTACTTTCTTTACCTGT
ATTAGCAGGAGCAATTACTATATTATTAACTGATCGAAATTTAAATACTT
CATTTTTTGACCCTGCTGGAGGAGGAGATCCAATTCTTTATCAACATTTA
TTT
>KF560412.1 Prays oleae haplotype COI-P15 cytochrome c oxidase subunit I (COI) gene, partial cds; mitochondrial
TTATTAATTCGGGCTGAATTAGGAAACCCCGGATCCTTAATTGGAGATGA
TCAAATTTATAATACTATTGTTACAGCCCATGCATTTATTATAATTTTTT
TTATAGTAATGCCAATTATAATTGGAGGATTTGGTAATTGATTAGTACCT
TTAATATTAGGAGCTCCTGATATAGCTTTTCCCCGAATAAATAATATAAG
ATTTTGACTATTACCCCCATCATTAACATTACTAATTTCGAGAAGAATTG
TTGAAAATGGAGCAGGAACTGGATGAACAGTTTATCCCCCCCTTTCTTCT
AATATTGCCCATAGAGGAAGATCAGTAGATCTAGCAATCTTCTCCCTTCA
TTTAGCTGGAATTTCCTCTATTTTAGGTGCTATTAATTTTATTACAACTA
TTATTAATATAAAAAGAAATGAAATATCTTTTGATCAAATACCCTTATTT
ATTTGATCAGTAGGTATTACAGCATTACTTTTATTACTTTCTTTACCTGT
ATTAGCAGGTGCAATTACTATATTATTAACTGATCGAAATTTAAATACTT
CATTTTTTGACCCTGCTGGAGGGGGAGATCCAATTCTTTATCAACATTTA
TTT
