# Supplementary material for: Uncovered variability in olive moth (Prays oleae) questions species monophyly
Source: PLoS One. 2018 Nov 26;13(11):e0207716. doi: 10.1371/journal.pone.0207716 (PMC6261264; doi:10.1371/journal.pone.0207716)
Supplement: S1 File — (ZIP) [file pone.0207716.s007.zip › S1 File - COI_Praysoleae_Monophyly.xml]

<?xml version="1.0" encoding="UTF-8" standalone="no"?><beast beautitemplate='Standard' beautistatus='' namespace="beast.core:beast.evolution.alignment:beast.evolution.tree.coalescent:beast.core.util:beast.evolution.nuc:beast.evolution.operators:beast.evolution.sitemodel:beast.evolution.substitutionmodel:beast.evolution.likelihood" required="" version="2.4">


    <data
id="Alignment_CoX"
name="alignment">
                    <sequence id="seq_GU828739.1_A_torquatella" taxon="GU828739.1_A_torquatella" totalcount="4" value="NNNTTAATTCGAGCAGAATTAGGTAACCCCGGATCTTTAATTGGAGATGATCAAATTTATAATACTATTGTAACTGCACATGCATTTATTATAATTTTTTTTATAGTAATGCCAATTATAATTGGAGGATTTGGAAATTGATTAGTTCCTTTAATATTAGGTGCACCCGATATAGCTTTCCCCCGAATAAATAACATAAGATTTTGATTGCTTCCCCCTTCTTTAACTTTATTAATTTCAAGAAGAATTGTTGAAAATGGAGCAGGTACAGGATGAACAGTTTACCCCCCACTCTCATCCAATATCGCACATAGAGGTAGATCGGTAGATTTAGCTATTTTTTCTTTACATTTAGCTGGAATTTCTTCTATCTTAGGAGCAATTAATTTTATTACTACTATTATTAATATAAAAAGAAATGGAATATCTTTTGATCAAATACCATTATTTGTTTGAGCTGTGGGAATTACCGCTTTACTTTTATTATTATCTTTACCAGTTTTAGCTGGAGCTATTACCATATTATTAACAGATCGAAATTTAAATTCTTCATTTTTTGATCCTGCAGGAGGAGGAGATCCAATTTTATATCAACACTTATTT"/>
                    <sequence id="seq_GU828818.1_P_nephelomima" taxon="GU828818.1_P_nephelomima" totalcount="4" value="TTATTAATTCGAGCTGAATTAGGGAATCCCGGATCATTAATTGGAGATGATCAAATCTATAATACTATTGTTACAGCTCATGCATTTATTATAATTTTCTTCATAGTTATGCCAATTATAATTGGAGGATTTGGTAATTGATTAGTTCCTCTTATATTAGGAGCACCCGATATAGCTTTCCCCCGAATAAATAATATAAGATTTTGACTTTTACCCCCTTCTTTAACGTTATTAATTTCGAGAAGAATCGTTGAAAATGGAGCAGGAACAGGATGAACAGTATACCCCCCACTTTCTTCTAATATTGCCCATAGAGGAAGATCTGTAGATTTAGCAATCTTCTCCTTACATTTAGCAGGAATCTCATCTATTTTAGGAGCTATTAATTTTATTACAACTATTATTAATATAAAAAGAAATGGAATATCTTTTGATCAAATACCATTATTTGTTTGAGCAGTAGGTATTACTGCCCTACTTCTTCTACTTTCATTACCTGTATTAGCAGGAGCTATTACTATATTACTAACAGATCGAAATTTAAATACTTCATTTTTTGATCCAGCTGGAGGAGGTGATCCTATTTTATATCAACATTTATTT"/>
                    <sequence id="seq_H10_IZD3" taxon="H10_IZD3" totalcount="4" value="TTGTTAATTCGAGCTGAATTAGGAAACCCTGGATCTTTAATTGGAGATGATCAAATTTATAATACTATTGTTACAGCTCATGCATTTATTATAATTTTTTTTATAGTAATGCCAATTATAATTGGAGGATTTGGTAATTGATTAGTACCTTTAATATTAGGAGCTCCTGATATAGCTTTCCCCCGAATAAATAATATAAGATTTTGACTATTACCACCATCATTAACATTATTAATTTCAAGAAGAATTGTTGAAAATGGAGCAGGAACTGGATGAACAGTTTATCCCCCCCTTTCTTCCAATATTGCTCATAGAGGAAGATCAGTAGATCTAGCAATCTTCTCCCTTCATTTAGCTGGAATTTCCTCTATTTTAGGTGCTATTAATTTTATTACAACTATTATTAATATAAAAAGAAATGAAATATCTTTTGATCAAATACCATTATTTGTTTGATCAGTAGGCATTACAGCATTACTTTTATTACTTTCTTTACCTGTATTAGCAGGAGCAATTACTATATTATTAACTGATCGAAATTTAAATACTTCATTTTTTGACCCTGCTGGAGGAGGGGATCCAATTCTTTATCAACATTTATTT"/>
                    <sequence id="seq_H11_P61E" taxon="H11_P61E" totalcount="4" value="TTATTAATTCGAGCTGAATTAGGAAACCCCGGATCTTTAATTGGAGATGATCAAATTTATAATACTATTGTTACAGCTCATGCATTTATTATAATTTTTTTTATAGTAATGCCAATTATAATTGGAGGATTTGGTAATTGATTAGTACCTTTAATATTAGGAGCTCCTGATATAGCTTTCCCCCGAATAAATAATATAAGATTTTGACTATTACCACCATCATTAACATTATTAATTTCAAGAAGAATTGTTGAAAATGGAGCAGGAACTGGATGAACAGTTTATCCCCCCCTTTCTTCCAATATTGCTCATAGAGGAAGATCAGTAGATCTAGCAATCTTCTCCCTTCATTTAGCTGGAATTTCCTCTATTTTAGGTGCTATTAATTTTATTACAACTATTATTAATATAAAAAGAAATGAAATATCTTTTGATCAAATACCATTATTTGTTTGATCAGTAGGCATTACAGCATTACTTTTATTACTTTCTTTACCTGTATTAGCAGGAGCAATTACTATATTATTAACTGATCGAAATTTAAATACTTCATTTTTTGACCCTGCTGGAGGAGGAGATCCAATTCTTTATCAACATTTATTT"/>
                    <sequence id="seq_H12_P52F" taxon="H12_P52F" totalcount="4" value="TTATTAATTCGGGCTGAATTAGGAAACCCCGGATCCTTAATTGGAGATGATCAAATTTATAATACTATTGTTACAGCCCATGCATTTATTATAATTTTTTTTATAGTAATGCCAATTATAATTGGAGGATTTGGTAATTGATTAGTACCTTTAATATTAGGAGCTCCTGATATAGCTTTTCCCCGAATAAATAATATAAGATTTTGACTATTACCCCCATCATTAACATTACTAATTTCGAGAAGAATTGTTGAAAATGGAGCAGGAACTGGATGAACAGTTTATCCCCCCCTTTCTTCTAATATTGCCCATAGAGGAAGATCAGTAGATCTAGCAATCTTCTCCCTTCATTTAGCTGGAATTTCCTCTATTTTAGGTGCTATTAATTTTATTACAACTATTATTAATATAAAAAGAAATGAAATATCTTTTGATCAAATACCCTTATTTATTTGATCAGTAGGTATTACAGCATTACTTTTATTACTTTCTTTACCTGTATTAGCAGGAGCAATTACTATATTATTAACTGATCGAAATTTAAATACTTCATTTTTTGACGCTGCTGGAGGGGGAGATCCAATTCTTTATCAACATTTATTT"/>
                    <sequence id="seq_H13_CBR6" taxon="H13_CBR6" totalcount="4" value="TTATTAATTCGGGCTGAATTAGGAAACCCCGGATCCTTAATTGGAGATGATCAAATTTATAATACTATTGTTACAGCCCATGCATTTATTATAATTTTTTTTATAGTAATGCCAATTATAATTGGAGGATTTGGTAATTGATTAGTACCTTTAATATTAGGAGCTCCTGATATAGCTTTTCCCCGAATAAATAATATAAGATTTTGACTATTACCCCCATCATTAACATTACTAATTTCGAGAAGAATTGTTGAAAATGGAGCAGGAACTGGATGAACAGTTTATCCCCCCCTTTCTTCTAATATTGCCCATAGAGGAAGATCAGTAGATCTAGCAATCTTCTCCCTTCATTTAGCTGGAATTTCCTCTATTTTAGGTGCTATTAATTTTATTACAACTATTATTAATATAAAAAGAAATGAAATATCTTTTGATCAAATACCCTTATTTATTTGATCAGTAGGTATTACAGCATTACTTTTATTACTTTCTTTACCTGTATTAGCAGGAGCAATTACTATATTATTAACTGATCGAAATTTAAATACTTCATTTTTTGACCCTGCTGGAGGGGGAGATCCAATTCTTTATCAACATTTATTT"/>
                    <sequence id="seq_H14_PDL1" taxon="H14_PDL1" totalcount="4" value="TTATTAATTCGTGCTGAATTAAGAAACCCCGGATCCTTAATTGGAGATGATCAAATTTATAATACTATTGTTACAGCCCATGCATTTATTATGATTTTTTTTATAATAATGCCAATTATAATTGGAGGATTTGGTAATTGATTAGTACCTTTAATATTAGGAGCTCCTGATATAGCTTTTCCCCGAATAAATAATATAAGATTTTGACTATTACCCCCATCATTAACATTACTAATTTCCAGAATAATTGTTGAAAATGGAGCAGGAACTGGATGAACAGTTTATCCCCCCCTTTCTTCTAATATTGCCCATAGAGGAAGATCAGTAGATCTAGCAATCTTCTCCCTTCATTTAGCTGGAATTTCCTCTATTTTAGGTGCTATTAATTTTATTACAACTATTATTAATATAAAAAGAAATGAGATATCTTTTGATCAAATACCCTTATTTATTTGATCAGTAGGTATTACAGCATTACTTTTATTACTTTCTTTACCTGTATCATCAGGAGCAATTACCATATCATTAACTGATCGAAATTTAAATACTTCATTTTTTGACCCTGCTGGAGGGGGAGATCCAATTCTTTATCAACATTTATTT"/>
                    <sequence id="seq_H1_CBR1" taxon="H1_CBR1" totalcount="4" value="TTGTTAATTCGAGCTGAATTAGGAAACCCCGGATCTTTAATTGGAGATGATCAAATTTATAATACTATTGTTACAGCTCATGCATTTATTATAATTTTTTTTATAGTAATGCCAATTATAATTGGAGGATTTGGTAATTGATTAGTACCTTTAATATTAGGAGCTCCTGATATAGCTTTCCCCCGAATAAATAATATAAGATTTTGACTATTACCACCATCATTAACATTATTAATTTCAAGAAGAATTGTTGAAAATGGAGCAGGAACTGGATGAACAGTTTATCCCCCCCTTTCTTCCAATATTGCTCATAGAGGAAGATCAGTAGATCTAGCAATCTTCTCCCTTCATTTAGCTGGAATTTCCTCTATTTTAGGTGCTATTAATTTTATTACAACTATTATTAATATAAAAAGAAATGAAATATCTTTTGATCAAATACCATTATTTGTTTGATCAGTAGGCATTACAGCATTACTTTTATTACTTTCTTTACCTGTATTAGCAGGAGCAATTACTATATTATTAACTGATCGAAATTTAAATACTTCATTTTTTGACCCTGCTGGAGGAGGAGATCCAATTCTTTATCAACATTTATTT"/>
                    <sequence id="seq_H2_LMC3" taxon="H2_LMC3" totalcount="4" value="TTGTTAATTCGAGCTGAATTAGGAAACCCCGGATCTTTAATTGGAGATGATCAAATTTATAACACTATTGTTACAGCTCATGCATTTATTATAATTTTTTTTATAGTAATGCCAATTATAATTGGAGGATTTGGTAATTGATTAGTACCTTTAATATTAGGAGCTCCTGATATAGCTTTCCCCCGAATAAATAATATAAGATTTTGACTATTACCACCATCATTAACATTATTAATTTCAAGAAGAATTGTTGAAAATGGAGCAGGAACTGGATGAACAGTTTATCCCCCCCTTTCTTCCAATATTGCTCATAGAGGAAGATCAGTAGATCTAGCAATCTTCTCCCTTCATTTAGCTGGAATTTCCTCTATTTTAGGTGCTATTAATTTTATTACAACTATTATTAATATAAAAAGAAATGAAATATCTTTTGATCAAATACCATTATTTGTTTGATCAGTAGGCATTACAGCATTACTTTTATTACTTTCTTTACCTGTATTAGCAGGAGCAATTACTATATTATTAACTGATCGAAATTTAAATACTTCATTTTTTGACCCTGCTGGAGGAGGAGATCCAATTCTTTATCAACATTTATTT"/>
                    <sequence id="seq_H3_P180B" taxon="H3_P180B" totalcount="4" value="TTGTTAATTCGAGCTGAATTAGGAAACCCCGGATCTTTAATTGGAGATGATCAAATTTATAATACTATTGTTACAGCTCATGCATTTATTATAATTTTTTTTATAGTGATGCCAATTATAATTGGAGGATTTGGTAATTGATTAGTACCTTTAATATTAGGAGCTCCTGATATAGCTTTCCCCCGAATAAATAATATAAGATTTTGACTATTACCACCATCATTAACATTATTAATTTCAAGAAGAATTGTTGAAAATGGAGCAGGAACTGGATGAACAGTTTATCCCCCCCTTTCTTCCAATATTGCTCATAGAGGAAGATCAGTAGATCTAGCAATCTTCTCCCTTCATTTAGCTGGAATTTCCTCTATTTTAGGTGCTATTAATTTTATTACAACTATTATTAATATAAAAAGAAATGAAATATCTTTTGATCAAATACCATTATTTGTTTGATCAGTAGGCATTACAGCATTACTTTTATTACTTTCTTTACCTGTATTAGCAGGAGCAATTACTATATTATTAACTGATCGAAATTTAAATACTTCATTTTTTGACCCTGCTGGAGGAGGAGATCCAATTCTTTATCAACATTTATTT"/>
                    <sequence id="seq_H4_MDA5" taxon="H4_MDA5" totalcount="4" value="TTGTTAATTCGAGCTGAATTAGGAAACCCCGGATCTTTAATTGGAGATGATCAAATTTATAATACTATTGTTACAGCTCATGCATTTATTATAATTTTTTTTATAGTAATGCCAATTATAATTGGAGGATTTGGTAATTGATTAGTACCTTTAATATTAGGAGCTCCTGATATAGCTTTCCCCCGAATAAATAATATAAGATTTTGACTATTACCACCATCATTAACATTATTAATTTCAAGAAGAATTGTTGAAAATGGAGCAGGAACTGGATGAACAGTTTATCCCCCCCTTTCTTCCAATATTGCTCATAGAGGAAGATCAGTAGATCTAGCAATCTTCTCCCTTCATTTAGCTGGAATTTCCTCTATTTTAGGTGCTATTAATTTTATTACAACTATTATTAATATAAAAAGAAATGAAATATCTTTTGATCAAATACCATTATTTATTTGATCAGTAGGCATTACAGCATTACTTTTATTACTTTCTTTACCTGTATTAGCAGGAGCAATTACTATATTATTAACTGATCGAAATTTAAATACTTCATTTTTTGACCCTGCTGGAGGAGGAGATCCAATTCTTTATCAACATTTATTT"/>
                    <sequence id="seq_H5_PNH4" taxon="H5_PNH4" totalcount="4" value="TTGTTAATTCGAGCTGAATTAGGAAACCCCGGATCTTTAATTGGAGATGATCAAATTTATAATACTATTGTTACAGCTCATGCATTTATTATAATTTTTTTTATAGTAATGCCAATTATAATTGGAGGATTTGGTAATTGATTAGTACCTTTAATATTAGGAGCTCCTGATATAGCTTTCCCCCGAATAAATAATATAAGATTTTGACTATTACCACCATCATTAACATTATTAATTTCAAGAAGAATTGTTGAAAATGGAGCAGGAACTGGATGAACAGTTTATCCCCCCCTTTCTTCCAATATTGCTCATAGAGGAAGATCAGTAGATCTAGCAATCTTCTCCCTTCATTTAGCTGGAATTTCCTCTATTTTAGGTGCTATTAATTTTATTACAACTATTATTAATATAAAAAGAAATGAAATATCTTTTGATCAAATACCATTATTTGTTTGATCAGTAGGCATTACAGCATTACTTTTATTACTTTCTTTACCTGTATTAGCAGGAGCAATTACTATATTATTAACTGATCGAAATTTAAATACTTCATTTTTTGATCCTGCTGGAGGAGGAGATCCAATTCTTTATCAACATTTATTT"/>
                    <sequence id="seq_H6_P119A" taxon="H6_P119A" totalcount="4" value="TTGTTAATTCGAGCTGAATTAGGAAACCCCGGATCTTTAATTGGAGATGATCAAATTTATAATACTATTGTTACAGCTCATGCATTTATTATAATTTTTTTTATAGTAATGCCAATTATAATTGGAGGATTTGGTAATTGATTAGTACCTTTAATATTAGGAGCTCCTGATATAGCTTTCCCCCGAATAAATAATATAAGATTTTGACTATTACCACCATCATTAACATTATTAATTTCAAGAAGAATTGTTGAAAATGGAGCAGGAACTGGATGAACAGTTTATCCCCCCCTTTCTTCCAATATTGCTCATAGAGGAAGATCAGTAGATCTAGCAATCTTCTCCCTTCATTTAGCTGGAATTTCCTCTATTTTAGGTGCTATTAATTTTATTACAACTATTATTAATATAAAAAGAAATGAAATATCTTTTGATCAAATACCATTATTTGTTTGATCAGTAGGCATTACAGCATTACTTTTATTACTTTCTTTACCTGTATTAGCAGGAGCAATTACTATATTATTAACTGATCGAAATTTAAATACTTCATTTTTTGACCCTGCTGGAGGAGGAGATCCAATTCTTTATCAACATTTATTT"/>
                    <sequence id="seq_H7_SAR3" taxon="H7_SAR3" totalcount="4" value="TTGTTAATTCGAGCTGAATTAGGAAACCCCGGATCTTTAATTGGAGATGATCAAATTTATAATACTATTGTTACAGCTCATGCATTTATTATAATTTTTTTTATAGTAATGCCAATTATAATTGGAGGATTTGGTAATTGATTAGTACCTTTAATATTAGGAGCTCCTGATATAGCTTTCCCCCGAATAAATAATATAAGATTTTGATTATTACCACCATCATTAACATTATTAATTTCAAGAAGAATTGTTGAAAATGGAGCAGGAACTGGATGAACAGTTTATCCCCCCCTTTCTTCCAATAGTGCTCATAGAGGAAGATCAGTAGATTTAGCAATCTTCTCCCTTCATTTAGCTGGAATTTCCTCTATTTTAGGGGCTATTAATTTTATTACAACTATTATTAATATAAAAAGAAATGAAATATCTTTTGATCAAATACCATTATTTGTTTGATCAGTAGGCATTACAGCATTACTTTTATTACTTTCTTTACCTGTATTAGCAGGAGCAATTACTATATTATTAACTGATCGAAATTTAAATACTTCATTTTTTGACCCTGCTGGAGGAGGAGATCCAATTCTTTATCAACATTTATTT"/>
                    <sequence id="seq_H8_P79bE" taxon="H8_P79bE" totalcount="4" value="TTGTTAATTCGAGCTGAATTAGGAAACCCCGGATCTTTAATTGGAGATGATCAAATTTATAATACTATTGTTACAGCTCATGCATTTATTATAATTTTTTTTATAGTAATGCCAATTATAATTGGAGGATTTGGTAATTGATTAGTACCTTTAATATTAGGAGCTCCTGATATAGCTTTCCCCCGAATAAATAATATAAGATTTTGACTATTACCACCATCATTAACATTATTAATTTCAAGAAGAATTGTTGAAAATGGAGCAGGAACTGGATGAACAGTTTATCCCCCCCTTTCTTCCAATATTGCTCATAGAGGAAGATCAGTAGATCTAGCAATCTTCTCCCTTCATTTAGCTGGAATTTCCTCTATTTTAGGGGCTATTAATTTTATTACAACTATTATTAATATAAAAAGAAATGAAATATCTTTTGATCAAATACCATTATTTGTTTGATCAGTAGGCATTACAGCATTACTTTTATTACTTTCTTTACCTGTATTAGCAGGAGCAATTACTATATTATTAACTGATCGAAATTTAAATACTTCATTTTTTGACCCTGCTGGAGGAGGAGATCCAATTCTTTATCAACATTTATTT"/>
                    <sequence id="seq_H9_FMC4" taxon="H9_FMC4" totalcount="4" value="TTGTTAATTCGAGCTGAATTAGGAAACCCCGGATCTTTAATTGGAGATGATCAAATTTATAATACTATTGTTACAGCTCATGCATTTATTATAATTTTTTTTATAGTAATGCCAATTATAATTGGAGGATTTGGTAATTGATTAGTACCTTTAATATTAGGAGCTCCTGATATAGCTTTCCCCCGAATAAATAATATAAGATTTTGACTATTACCTCCATCATTAACATTATTAATTTCAAGAAGAATTGTTGAAAATGGAGCAGGAACTGGATGAACAGTTTATCCCCCCCTTTCTTCCAATATTGCTCATAGAGGAAGATCAGTAGATCTAGCAATCTTCTCCCTTCATTTAGCTGGAATTTCCTCTATTTTAGGTGCTATTAATTTTATTACAACTATTATTAATATAAAAAGAAATGAAATATCTTTTGATCAAATACCATTATTTGTTTGATCAGTAGGCATTACAGCATTACTTTTATTACTTTCTTTACCTGTATTAGCAGGAGCAATTACTATATTATTAACTGATCGAAATTTAAATACTTCATTTTTTGACCCTGCTGGAGGAGGAGATCCAATTCTTTATCAACATTTATTT"/>
                    <sequence id="seq_HQ922348.1_P_nephelomima" taxon="HQ922348.1_P_nephelomima" totalcount="4" value="TTATTAATTCGAGCTGAATTAGGGAATCCCGGATCATTAATTGGAGATGATCAAATCTATAATACTATTGTTACAGCTCATGCATTTATTATAATTTTCTTCATAGTTATGCCAATTATAATTGGAGGATTTGGTAATTGATTAGTTCCTCTTATATTAGGAGCACCCGATATAGCTTTCCCCCGAATAAATAATATAAGATTTTGACTTTTACCCCCTTCTTTAACATTATTAATTTCGAGAAGAATCGTTGAAAATGGAGCAGGAACAGGATGAACAGTATACCCCCCACTTTCTTCTAATATTGCCCATAGAGGAAGATCTGTAGATTTAGCAATCTTCTCCTTACATTTAGCAGGAATCTCATCTATTTTAGGAGCTATTAATTTTATTACAACTATTATTAATATAAAAAGAAATGGAATATCTTTTGATCAAATACCATTATTTGTTTGAGCAGTAGGTATTACTGCCCTACTTCTTCTACTTTCATTACCTGTATTAGCAGGAGCTATTACTATATTACTAACAGATCGAAATTTAAATACTTCATTTTTTGATCCAGCTGGAGGGGGTGATCCTATTTTATATCAACATTTATTT"/>
                    <sequence id="seq_HQ922349.1_P_autocasis" taxon="HQ922349.1_P_autocasis" totalcount="4" value="TTATTAATTCGAGCTGAACTAGGAAATCCAGGATCTTTAATTGGGGATGACCAAATTTATAATACAATTGTAACAGCTCATGCATTTATTATAATTTTTTTCATAGTAATACCAATTATAATCGGAGGATTTGGAAATTGATTAGTTCCTCTTATATTAGGAGCTCCTGATATAGCTTTCCCCCGAATAAATAACATAAGATTTTGATTATTACCCCCATCACTAACATTATTAATTTCGAGTAGAATTGTTGAAAACGGGGCAGGAACTGGATGAACAGTTTACCCACCACTTTCATCTAATATTGCTCATAGAGGAAGATCAGTAGATATGGCAATTTTCTCATTACATTTAGCTGGAATCTCTTCTATCTTAGGAGCTATTAATTTTATTACCACTATTATCAATATAAAAAGAAATGGAATATCATTTGATCAAATACCACTATTTGTCTGAGCCGTAGGAATTACAGCTCTATTATTATTACTATCTTTACCAGTATTAGCGGGAGCTATTACTATATTATTAACAGATCGAAATCTTAATACTTCTTTTTTTGATCCTGCTGGAGGAGGAGATCCAATCCTATATCAACATTTATTT"/>
                    <sequence id="seq_HQ922366.1_P_nephelomima" taxon="HQ922366.1_P_nephelomima" totalcount="4" value="TTATTAATTCGAGCTGAATTAGGGAATCCCGGATCATTAATTGGAGATGATCAAATCTATAATACTATTGTTACAGCTCATGCATTTATTATAATTTTCTTCATAGTTATGCCAATTATAATTGGAGGATTTGGTAATTGATTAGTTCCTCTTATATTAGGAGCACCCGATATAGCTTTCCCCCGAATAAATAATATAAGATTTTGACTTTTACCCCCTTCTTTAACGTTATTAATTTCGAGAAGAATCGTTGAAAATGGAGCAGGAACAGGATGAACAGTATACCCCCCACTTTCTTCTAATATTGCCCATAGAGGAAGATCTGTAGATTTAGCAATCTTCTCCTTACATTTAGCAGGAATCTTATCTATTTTAGGAGCTATTAATTTTATTACAACTATTATTAATATAAAAAGAAATGGAATATCTTTTGATCAAATACCATTATTTGTTTGAGCAGTAGGTATTACTGCCCTACTTCTTCTACTTTCATTACCTGTATTAGCAGGAGCTATTACTATATTACTAACAGATCGAAATTTAAATACTTCATTTTTTGATCCAGCTGGAGGGGGTGATCCTATTTTATATCAACATTTATTT"/>
                    <sequence id="seq_JF840377.1_P_amblystola" taxon="JF840377.1_P_amblystola" totalcount="4" value="TTATTAATTCGAGCTGAATTAGGAAACCCAGGATCATTAATTGGAGATGATCAAATTTATAATACTATTGTAACTGCTCATGCATTTATTATAATTTTTTTCATAGTAATACCTATTATGATTGGAGGATTTGGTAATTGATTAGTACCTTTAATATTAGGAGCCCCAGATATAGCTTTCCCACGAATAAATAATATAAGATTTTGACTTTTACCCCCTTCTTTAACATTACTAATTTCGAGAAGAGTTGTTGAAAATGGAGCAGGAACAGGATGAACAGTTTACCCCCCACTTTCTTCTAATATTGCTCACAGAGGAAGATCAGTAGATCTAGCAATTTTCTCATTACATTTAGCAGGAATCTCATCTATTTTAGGAGCTATTAATTTTATTACCACTATTATTAATATAAAAAGAAATGGCATATCTTTCGATCAAATACCCCTATTTGTATGAGCAGTTGGAATTACAGCTTTATTATTGCTTTTATCTTTACCTGTATTAGCTGGAGCTATTACTATATTATTAACAGATCGAAACTTAAATACTTCTTTTTTTGATCCTGCAGGAGGAGGAGATCCAATTTTATATCAACACTTATTT"/>
                    <sequence id="seq_KF397301.1_P_tyrastis" taxon="KF397301.1_P_tyrastis" totalcount="4" value="TTATTAATTCGTGCCGAATTAGGAAATCCTGGATCATTAATTGGAGATGATCAAATTTATAATACTATTGTAACTGCTCATGCATTTATTATAATTTTTTTTATAGTAATACCAATTATAATTGGAGGATTTGGTAATTGATTAGTACCTTTAATATTAGGAGCTCCAGATATAGCTTTCCCACGAATAAATAATATAAGATTTTGACTTTTACCCCCTTCTTTAATACTATTAATTTCAAGAAGAATCGTTGAAAATGGAGCAGGAACAGGATGAACAGTTTACCCCCCACTTTCTTCTAATATTGCCCATAGAGGAAGATCCGTAGATCTGGCGATTTTTTCATTACATTTAGCAGGAATTTCATCTATTTTAGGAGCTATTAATTTTATTACTACTATTATTAATATAAAAAGAAATGGAATATCTTTTGATCAAATACCATTATTTGTATGAGCAGTAGGAATTACAGCTTTACTCTTACTTTTATCTTTANNNNNNNNNNNNNNNNNNNNNNNNNNNNNNNNNNNNNNNNNNNNNNNNNNNNNNNNNNNNNNNNNNNNNNNNNNNNNNNNNNNNNNNNNNNNNNNNNNNNNNNNNNNN"/>
                    <sequence id="seq_KF400674.1_Prays_parilis" taxon="KF400674.1_Prays_parilis" totalcount="4" value="TTAATAATCCGAGCTGAATTAGGTAACCCAGGATCTTTAATTGGAGATGATCAAATTTATAATACAATTGTTACAGCCCATGCTTTTATCATAATTTTTTTTATAGTAATACCTATTATAATTGGAGGATTTGGAAATTGATTAGTACCTTTAATATTAGGAGCCCCTGATATAGCCTTCCCTCGAATAAATAATATAAGATTTTGACTTTTACCCCCTTCACTAACATTATTAATCTCAAGAAGAGTTGTTGAAAATGGAGCAGGAACTGGATGAACAGTTTACCCCCCACTTTCATCTAATATTGCTCACAGAGGAAGATCCGTTGATTTAGCAATTTTCTCCTTACATTTAGCCGGAATTTCTTCTATTTTAGGTGCAATTAATTTTATTACCACTATTATTAATATAAAAAGTAATGGAATAAGATTTGATCAAATACCTTTATTTATTTGAGCTGTAGGAATTACCGCCTTATTACTATTATTATCTTTACCTGTACTAGCTGGGGCAATTACAATACTATTAACTGATCGTAATTTAAATACTTCATTTTTTGACCCTGCGGGAGGGGGAGATCCTATTTTATATCAACATTTATTT"/>
                    <sequence id="seq_KF492041.1_P_JS49" taxon="KF492041.1_P_JS49" totalcount="4" value="ATATTAATTCGTGCTGAATTAGGAAATCCAGGATCTTTAATTGGAGATGACCAAATTTATAATACTATCGTAACTGCCCATGCTTTTATTATAATTTTTTTTATAGTTATACCCATTATAATTGGGGGATTTGGAAATTGATTAATCCCTTTAATATTAGGAGCCCCAGATATAGCTTTCCCACGAATAAATAATATAAGATTTTGATTACTTCCGCCTTCATTGACTCTTTTAATTTCAAGAAGAATTGTTGAAAATGGAGCAGGAACAGGATGAACAGTTTACCCCCCACTTTCATCAAACATTGCTCATAGAGGAAGATCTGTAGATTTAGCTATTTTTTCATTACATTTAGCTGGAATTTCTTCAATTTTAGGAGCAATTAACTTTATTACAACTATTATTAATATAAAAAGTAACGGAATATCTTTTGATCAAATACCACTATTTGTTTGGGCAGTGGGTATTACTGCCTTACTTTTATTATTATCATTGCCAGTTTTAGCTGGAGCAATTACTATATTATTAACAGATCGAAATTTAAATTCATCATTTTTTGATCCAGCAGGAGGAGGAGATCCAATTTTATATCAACATTTATTT"/>
                    <sequence id="seq_KF492492.1_P_atomocella" taxon="KF492492.1_P_atomocella" totalcount="4" value="ATATTAATTCGTGCTGAATTAGGAAATCCAGGATCTTTAATCGGAGATGATCAAATTTATAATACTATTGTAACTGCTCATGCATTTATTATAATTTTTTTTATAGTTATACCTATTATAATTGGAGGATTTGGAAATTGATTAGTTCCTTTAATATTAGGAGCCCCAGATATAGCTTTCCCCCGAATGAATAATATAAGATTTTGATTATTACCCCCATCATTAACATTATTAATTTCAAGAAGAATTGTTGAAAATGGAGCAGGAACTGGATGAACAATTTACCCCCCCCTTTCTTCTAATATTGCACATAGAGGAAGATCTGTTGATTTAGCAATTTTTTCACTTCATTTAGCTGGAATTTCATCTATTTTAGGAGCAATTAATTTTATTACAACTATTATTAATATAAAAAGAAATGGAATATCTTTTGATCAAATACCCCTATTTGTTTGATCAGTAGGAATTACTGCCTTACTTCTTTTATTATCTTTACCAGTATTAGCTGGAGCAATTACTATATTATTAACAGATCGAAACTTAAATTCTTCATTTTTTGACCCAGCTGGAGGAGGAGATCCAATTTTATATCAACATTTATTT"/>
                    <sequence id="seq_KF523818.1_P_epsilon" taxon="KF523818.1_P_epsilon" totalcount="4" value="TTATTAATTCGAGCTGAATTAGGTAATCCTGGATCTTTAATTGGGGATGACCAAATCTATAATACTATTGTTACAGCTCATGCATTTATTATAATTTTTTTCATAGTAATACCAATTATAATTGGAGGATTTGGTAATTGATTAGTACCTTTAATATTAGGAGCCCCTGATATAGCTTTTCCTCGAATAAATAACATAAGATTTTGACTATTACCACCATCATTAACATTATTAATTTCAAGAAGAATTGTTGAAAATGGGGCAGGAACTGGATGAACAATTTATCCACCACTTTCTTCTAATATTGCTCATAGAGGAAGATCGGTAGATTTAGCAATTTTTTCTCTACATTTAGCTGGAATTTCTTCTATTTTAGGAGCTATTAATTTTATTACAACTATTATTAATATAAAAAGAAATAGAATATCTTTTGATCAAATACCATTATTTGTTTGATCAGTGGGTATTACAGCACTACTTTTATTACTTTCTTTACCTGTATTAGCGGGAGCAATTACTATATTATTAACTGATCGAAATTTAAATACTTCATTTTTTGATCCTGCTGGAGGAGGAGATCCAATTCTTTATCAACATTTATTT"/>
                    <sequence id="seq_KF539977.1" taxon="KF539977.1" totalcount="4" value="TTGTTAATTCGAGCTGAATTAGGAAACCCCGGATCTTTAATTGGAGATGATCAAATTTATAATACTATTGTTACAGCTCATGCATTTATTATAATTTTTTTTATAGTAATGCCAATTATAATTGGAGGATTTGGTAATTGATTAGTACCTTTAATATTAGGAGCTCCTGATATAGCTTTCCCCCGAATAAATAATATAAGATTTTGACTATTACCACCATCATTAACATTATTAATTTCAAGAAGAATTGTTGAAAATGGAGCAGGAACTGGATGAACAGTTTATCCCCCCCTTTCTTCCAATATTGCTCATAGAGGAAGATCAGTAGATCTAGCAATCTTCTCCCTTCATTTAGCTGGAATTTCCTCTATTTTAGGTGCTATTAATTTTATTACAACTATTATTAATATAAAAAGAAATGAAATATCTTTTGATCAAATACCATTATTTGTTTGATCAGTAGGCATTACAGCATTACTTTTATTACTTTCTTTACCTGTATTAGCAGGAGCAATTACTATATTATTAACTGATCGAAATTTAAATACTTCATTTTTTGACCCTGCTGGAGGAGGAGATCCAATTCTTTATCAACATTTATTT"/>
                    <sequence id="seq_KF560410.1" taxon="KF560410.1" totalcount="4" value="TTGTTAATTCGAGCTGAATTAGGAAACCCCGGATCTTTAATTGGAGATGATCAAATTTATAATACTATTGTTACAGCTCATGCATTTATTATAATTTTTTTTATAGTAATGCCAATTATAATTGGAGGATTTGGTAATTGATTAGTACCTTTAATATTAGGAGCTCCTGATATAGCTTTCCCCCGAATAAATAATATAAGATTTTGATTATTACCACCATCATTAACATTATTAATTTCAAGAAGAATTGTTGAAAATGGAGCAGGAACTGGATGAACAGTTTATCCCCCCCTTTCTTCCAATATTGCTCATAGAGGAAGATCAGTAGATTTAGCAATCTTCTCCCTTCATTTAGCTGGAATTTCCTCTATTTTAGGGGCTATTAATTTTATTACAACTATTATTAATATAAAAAGAAATGAAATATCTTTTGATCAAATACCATTATTTGTTTGATCAGTAGGCATTACAGCATTACTTTTATTACTTTCTTTACCTGTATTAGCAGGAGCAATTACTATATTATTAACTGATCGAAATTTAAATACTTCATTTTTTGACCCTGCTGGAGGAGGAGATCCAATTCTTTATCAACATTTATTT"/>
                    <sequence id="seq_KF560411.1" taxon="KF560411.1" totalcount="4" value="TTGTTAATTCGAGCTGAATTAGGAAACCCCGGATCTTTAATTGGAGATGATCAAATTTATAATACTATTGTTACAGCTCATGCATTTATTATAATTTTTTTTATAGTAATGCCAATTATAATTGGAGGATTTGGTAATTGATTAGTACCTTTAATATTAGGAGCTCCTGATATAGCTTTCCCCCGAATAAATAATATAAGATTTTGACTATTACCACCATCATTAACATTATTAATTTCAAGAAGAATTGTTGAAAATGGAGCAGGAACTGGATGAACAGTTTATCCCCCCCTTTCTTCCAATATTGCTCATAGAGGAAGATCAGTAGATCTAGCAATCTTCTCCCTTCATTTAGCTGGAATTTCCTCTATTTTAGGTGCTATTAATTTTATTACAACTATTATTAATATAAAAAGAAATGAAATATCTTTTGATCAAATACCATTATTTGTTTGATCAGTAGGTATTACAGCATTACTTTTATTACTTTCTTTACCTGTATTAGCAGGAGCAATTACTATATTATTAACTGATCGAAATTTAAATACTTCATTTTTTGACCCTGCTGGAGGAGGAGATCCAATTCTTTATCAACATTTATTT"/>
                    <sequence id="seq_KF560412.1" taxon="KF560412.1" totalcount="4" value="TTATTAATTCGGGCTGAATTAGGAAACCCCGGATCCTTAATTGGAGATGATCAAATTTATAATACTATTGTTACAGCCCATGCATTTATTATAATTTTTTTTATAGTAATGCCAATTATAATTGGAGGATTTGGTAATTGATTAGTACCTTTAATATTAGGAGCTCCTGATATAGCTTTTCCCCGAATAAATAATATAAGATTTTGACTATTACCCCCATCATTAACATTACTAATTTCGAGAAGAATTGTTGAAAATGGAGCAGGAACTGGATGAACAGTTTATCCCCCCCTTTCTTCTAATATTGCCCATAGAGGAAGATCAGTAGATCTAGCAATCTTCTCCCTTCATTTAGCTGGAATTTCCTCTATTTTAGGTGCTATTAATTTTATTACAACTATTATTAATATAAAAAGAAATGAAATATCTTTTGATCAAATACCCTTATTTATTTGATCAGTAGGTATTACAGCATTACTTTTATTACTTTCTTTACCTGTATTAGCAGGTGCAATTACTATATTATTAACTGATCGAAATTTAAATACTTCATTTTTTGACCCTGCTGGAGGGGGAGATCCAATTCTTTATCAACATTTATTT"/>
                    <sequence id="seq_KF560413.1" taxon="KF560413.1" totalcount="4" value="TTGTTAATTCGAGCTGAATTAGGAAACCCCGGATCTTTAATTGGGGATGATCAAATTTATAATACTATTGTTACAGCTCATGCATTTATTATAATTTTTTTTATAGTAATGCCAATTATAATTGGAGGATTTGGTAATTGATTAGTACCTTTAATATTAGGAGCTCCTGATATAGCTTTCCCCCGAATAAATAATATAAGATTTTGACTATTACCACCATCATTAACATTATTAATTTCAAGAAGAATTGTTGAAAATGGAGCAGGAACTGGATGAACAGTTTATCCCCCCCTTTCTTCCAATATTGCTCATAGAGGAAGATCAGTAGATCTAGCAATCTTCTCCCTTCATTTAGCTGGAATTTCCTCTATTTTAGGTGCTATTAATTTTATTACAACTATTATTAATATAAAAAGAAATGAAATATCTTTTGATCAAATACCATTATTTGTTTGATCAGTAGGCATTACAGCATTACTTTTATTACTTTCTTTACCTGTATTAGCAGGAGCAATTACTATATTATTAACTGATCGAAATTTAAATACTTCATTTTTTGACCCTGCTGGAGGAGGAGATCCAATTCTTTATCAACATTTATTT"/>
                    <sequence id="seq_KF560414.1" taxon="KF560414.1" totalcount="4" value="TTGTTAATTCGAGCTGAATTAGGAAACCCCGGATCTTTAATTGGAGATGATCAAATTTATAATACTATTGTTACAGCTCATGCATTTATTATAATTTTTTTTATAGTAATGCCAATTATAATTGGAGGATTTGGTAATTGATTAGTACCTTTAATATTAGGAGCTCCTGATATAGCTTTCCCCCGAATAAATAATATAAGATTTTGATTATTACCACCATCATTAACATTATTAATTTCAAGAAGAATTGTTGAAAATGGAGCAGGAACTGGATGAACAGTTTATCCCCCCCTTTCTTCTAATATTGCTCATAGAGGAAGATCAGTAGATTTAGCAATCTTCTCCCTTCATTTAGCTGGAATTTCCTCTATTTTAGGGGCTATTAATTTTATTACAACTATTATTAATATAAAAAGAAATGAAATATCTTTTGATCAAATACCATTATTTGTTTGATCAGTAGGCATTACAGCATTACTTTTATTACTTTCTTTACCTGTATTAGCAGGAGCAATTACTATATTATTAACTGATCGAAATTTAAATACTTCATTTTTTGACCCTGCTGGAGGAGGAGATCCAATTCTTTATCAACATTTATTT"/>
                    <sequence id="seq_KF643172.1_P_citri" taxon="KF643172.1_P_citri" totalcount="4" value="TTATTAATTCGAGCTGAATTAGGAAACCCGGGATCATTAATTGGAGATGATCAAATCTATAATACTATTGTTACAGCTCATGCATTTATCATAATTTTCTTCATAGTTATGCCAATTATAATTGGAGGATTTGGTAATTGATTAGTACCCCTTATATTAGGAGCACCTGATATAGCTTTCCCCCGAATAAATAATATAAGATTTTGACTTTTACCCCCTTCTTTAACACTATTAATTTCGAGAAGAATTGTTGAAAATGGAGCAGGAACAGGATGAACAGTATACCCCCCACTTTCTTCCAATATTGCCCATAGAGGAAGATCTGTAGATTTAGCAATCTTCTCTCTACATTTAGCAGGAATCTCATCTATTTTAGGAGCCATTAATTTTATTACAACTATTATTAATATAAAAAGAAATGGAATATCTTTTGATCAAATACCATTATTTGTTTGAGCAGTAGGTATTACTGCCCTACTTCTCCTACTCTCATTACCTGTATTAGCGGGAGCTATTACTATATTATTAACAGACCGAAATTTAAATACTTCATTTTTTGATCCTGCTGGAGGAGGAGATCCTATTTTATATCAACATTTATTT"/>
                    <sequence id="seq_KM543199.1_P_atomocella" taxon="KM543199.1_P_atomocella" totalcount="4" value="ATATTAATTCGTGCTGAATTAGGAAATCCAGGATCTTTAATCGGAGATGATCAAATTTATAATACTATTGTAACTGCTCATGCATTTATTATAATTTTTTTTATAGTTATACCTATTATAATTGGAGGATTTGGAAATTGATTAGTTCCTTTAATATTAGGAGCCCCAGATATAGCTTTCCCCCGAATGAATAATATAAGATTTTGATTATTACCCCCATCATTAACATTATTAATTTCAAGAAGAATTGTTGAAAATGGAGCAGGAACTGGATGAACAATTTACCCCCCCCTTTCTTCTAATATTGCACATAGAGGAAGATCTGTTGATTTAGCAATTTTTTCACTTCATTTAGCTGGAATTTCATCTATTTTAGGAGCAATTAATTTTATTACAACTATTATTAATATAAAAAGAAATGGAATATCTTTTGATCAAATACCCCTATTTGTTTGATCAGTAGGAATTACTGCCTTACTTCTTTTATTATCTTTACCAGTATTAGCTGGAGCAATTACTATACTATTAACAGATCGAAACTTAAATTCTTCATTTTTTGACCCAGCTGGAGGAGGAGATCCAATTTTATATCAACATTTATTT"/>
                    <sequence id="seq_KM572420.1_P_fraxinella" taxon="KM572420.1_P_fraxinella" totalcount="4" value="TTATTAATTCGGGCTGAATTAGGAAACCCCGGATCTTTAATTGGAGATGATCAAATTTATAATACTATTGTTACAGCCCATGCATTTATTATAATTTTTTTTATAGTAATGCCAATTATAATTGGAGGATTTGGTAATTGATTAGTACCTTTAATATTAGGAGCTCCTGATATAGCTTTCCCCCGAATAAATAATATAAGATTTTGATTATTACCTCCATCATTAACATTACTAATTTCGAGAAGAATTGTTGAAAATGGAGCAGGAACTGGATGAACAGTTTATCCCCCCCTTTCTTCTAATATTGCCCATAGAGGAAGATCAGTAGATCTAGCAATCTTCTCCCTTCATTTAGCTGGAATTTCCTCTATTTTAGGTGCTATTAATTTTATTACAACTATTATTAATATAAAAAGAAATGAAATATCTTTTGATCAAATACCCTTATTTGTTTGATCAGTAGGTATTACAGCATTACTTTTATTACTTTCTTTACCTGTATTAGCAGGAGCAATTACTATATTATTAACTGATCGAAATTTAAATACTTCATTTTTTGACCCTGCTGGAGGGGGGGATCCAATTCTTTATCAACATTTATTT"/>
                    <sequence id="seq_KX042254.1_P_citri" taxon="KX042254.1_P_citri" totalcount="4" value="TTATTAATTCGAGCTGAATTAGGAAACCCGGGATCATTAATTGGAGATGATCAAATCTATAATACTATTGTTACAGCTCATGCATTTATCATAATTTTCTTCATAGTTATGCCAATTATAATTGGAGGATTTGGTAATTGATTAGTACCCCTTATATTAGGAGCACCTGATATAGCTTTCCCCCGAATAAATAATATAAGATTTTGACTTTTACCCCCTTCTTTAACACTATTAATTTCGAGAAGAATTGTTGAAAATGGAGCAGGAACAGGATGAACAGTATACCCCCCACTTTCTTCCAATATTGCCCATAGAGGAAGATCTGTAGATTTAGCAATCTTCTCTCTACATTTAGCAGGAATCTCATCTATTTTAGGAGCCATTAATTTTATTACAACTATTATTAATATAAAAAGAAATGGAATATCTTTTGATCAAATACCATTATTTGTTTGAGCAGTAGGTATTACTGCTCTACTTCTCCTACTCTCATTACCTGTATTAGCGGGAGCTATTACTATATTATTAACAGACCGAAATTTAAATACTTCATTTTTTGATCCTGCTGGAGGAGGGGATCCTATTTTATATCAACATTTATTT"/>
                    <sequence id="seq_KX044358.1_P_fraxinella" taxon="KX044358.1_P_fraxinella" totalcount="4" value="TTATTAATTCGGGCTGAATTAGGAAACCCCGGATCCTTAATTGGAGATGATCAAATTTATAATACTATTGTTACAGCCCATGCATTTATTATAATTTTTTTTATAGTAATGCCAATTATAATTGGAGGATTTGGTAATTGATTAGTACCTTTAATATTAGGAGCTCCTGATATAGCTTTCCCCCGAATAAATAATATAAGATTTTGACTATTACCCCCATCATTAACATTACTAATTTCGAGAAGAATTGTTGAAAATGGAGCAGGAACTGGATGAACAGTTTATCCCCCCCTTTCTTCTAATATTGCCCATAGAGGAAGATCAGTAGATCTAGCAATCTTCTCCCTTCATTTAGCTGGAATTTCCTCTATTTTAGGTGCTATTAATTTTATTACAACTATTATTAATATAAAAAGAAATGAAATATCTTTTGATCAAATACCCTTATTTGTTTGATCAGTAGGTATTACAGCATTACTTTTATTACTTTCTTTACCTGTATTAGCAGGAGCAATTACTATATTATTAACTGATCGAAATTNNAATACTTCATTTTTTGATCCTGCTGGAGGGGGAGATCCAATTCTTTATCAACATTTATTT"/>
                    <sequence id="seq_KX047537.1_P_fraxinella" taxon="KX047537.1_P_fraxinella" totalcount="4" value="TTATTAATTCGGGCTGAATTAGGAAACCCCGGATCCTTAATTGGAGATGATCAAATTTATAATACTATTGTTACAGCCCATGCATTTATTATAATTTTTTTTATAGTAATGCCAATTATAATTGGAGGATTTGGTAATTGATTAGTACCTTTAATATTAGGAGCTCCTGATATAGCTTTCCCCCGAATAAATAATATAAGATTTTGACTATTACCCCCATCATTAACATTACTAATTTCGAGAAGAATTGTTGAAAATGGAGCAGGAACTGGATGAACAGTTTATCCCCCCCTTTCTTCTAATATTGCCCATAGAGGAAGATCAGTAGATCTAGCAATCTTCTCCCTTCATTTAGCTGGAATTTCCTCTATTTTAGGTGCTATTAATTTTATTACAACTATTATTAATATAAAAAGAAATGAAATATCTTTTGATCAAATACCCTTATTTGTTTGATCAGTAGGTATTACAGCATTACTTTTATTACTTTCTTTACCTGTATTAGCAGGAGCAATTACTATATTATTAACTGATCGAAATTTAAATACTTCATTTTTTGACCCTGCTGGAGGGGGAGATCCAATTCTTTATCAACATTTATTT"/>
                    <sequence id="seq_KX048454.1_P_fraxinella" taxon="KX048454.1_P_fraxinella" totalcount="4" value="TTATTAATTCGGGCTGAATTAGGAAACCCTGGATCCTTAATTGGAGATGATCAAATTTATAATACTATTGTTACAGCCCATGCATTTATTATAATTTTTTTTATAGTAATGCCAATTATAATTGGAGGATTTGGTAATTGATTAGTACCTTTAATATTAGGAGCTCCTGATATAGCTTTCCCCCGAATAAATAATATAAGATTTTGACTATTACCCCCATCATTAACATTACTAATTTCGAGAAGAATTGTTGAAAATGGAGCAGGAACTGGATGAACAGTTTATCCCCCCCTTTCTTCTAATATTGCCCATAGAGGAAGATCAGTAGATCTAGCAATCTTCTCCCTTCATTTAGCTGGAATTTCCTCTATTTTAGGTGCTATTAATTTTATTACAACTATTATTAATATAAAAAGAAATGAAATATCTTTTGATCAAATACCCTTATTTGTTTGATCAGTAGGTATTACAGCATTACTTTTATTACTTTCTTTACCTGTATTAGCAGGAGCAATTACTATATTATTAACTGATCGAAATTTAAATACTTCATTTTTTGACCCTGCTGGAGGGGGAGATCCAATTCTTTATCAACATTTATTT"/>
                    <sequence id="seq_KY474113.1_Atemelia_sp" taxon="KY474113.1_Atemelia_sp" totalcount="4" value="TTATTAATTCGAGCAGAATTAGGTAATCCAGGATCTTTAATTGGAGATGATCAAATTTATAATACTATTGTAACTGCACATGCATTTATTATAATTTTTTTTATAGTAATACCCATTATAATTGGAGGATTTGGAAATTGATTAGTCCCTTTAATATTAGGTGCCCCCGATATAGCTTTCCCCCGAATAAATAATATAAGATTTTGATTATTACCCCCCTCTCTAACTTTACTAATTTCAAGAAGAATTGTTGAAAATGGAGCAGGTACAGGATGAACAGTCTATCCCCCACTCTCATCTAATATTGCTCATAGAGGGAGATCTGTAGATTTAGCTATTTTTTCATTACATTTGGCTGGAATTTCTTCTATTTTAGGAGCAATTAACTTCATCACCACTATTATTAATATAAAAAGAAATGGAATATCTTTTGATCAAATACCATTATTTGTTTGAGCAGTAGGAATTACTGCTTTACTTTTATTACTATCTTTACCAGTTTTAGCAGGAGCAATTACCATATTATTAACAGATCGAAATTTAAATTCTTCATTTTTTGATCCTGCAGGAGGAGGAGACCCAATTTTATATCAACATTTATTC"/>
                    <sequence id="seq__JF859799.1_P_ruficeps" taxon="_JF859799.1_P_ruficeps" totalcount="4" value="TTATTAATTCGAGCTGAATTAGGAAACCCTGGATCTTTAATTGGAGATGATCAAATTTATAATACTATTGTTACAGCTCATGCATTTATTATAATTTTTTTTATAGTAATACCAATTATAATTGGAGGATTTGGTAATTGATTAGTACCTTTAATATTAGGAGCCCCTGATATAGCTTTCCCCCGAATAAATAATATAAGATTTTGACTATTACCCCCGTCATTAACATTATTGATTTCAAGAAGAATTGTTGAAAACGGAGCAGGAACTGGATGAACAGTTTATCCCCCCCTTTCTTCCAATATTGCTCATAGAGGAAGATCAGTAGATCTTGCAATTTTCTCCCTTCATTTAGCTGGAATTTCTTCTATTTTAGGTGCTATTAATTTTATTACAACTATTATTAATATAAAAAGAAATGAAATATCTTTTGATCAAATACCTTTATTTGTTTGATCAGTAGGTATTACAGCATTACTTTTATTACTTTCTTTACCTGTATTAGCAGGAGCAATTACCATATTATTAACTGATCGAAATTTAAATACTTCATTTTTTGACCCTGCTGGAGGAGGAGATCCAATTCTTTATCAACATTTATTT"/>
                </data>


    


    


    
<map name="Uniform" >beast.math.distributions.Uniform</map>
<map name="Exponential" >beast.math.distributions.Exponential</map>
<map name="LogNormal" >beast.math.distributions.LogNormalDistributionModel</map>
<map name="Normal" >beast.math.distributions.Normal</map>
<map name="Beta" >beast.math.distributions.Beta</map>
<map name="Gamma" >beast.math.distributions.Gamma</map>
<map name="LaplaceDistribution" >beast.math.distributions.LaplaceDistribution</map>
<map name="prior" >beast.math.distributions.Prior</map>
<map name="InverseGamma" >beast.math.distributions.InverseGamma</map>
<map name="OneOnX" >beast.math.distributions.OneOnX</map>


<run id="mcmc" spec="MCMC" chainLength="10000000">
    <state id="state" storeEvery="5000">
        <tree id="Tree.t:Alignment_CoX" name="stateNode">
            <taxonset id="TaxonSet.Alignment_CoX" spec="TaxonSet">
                <alignment idref="Alignment_CoX"/>
            </taxonset>
        </tree>
        <parameter id="rateAC.s:Alignment_CoX" lower="0.0" name="stateNode">1.0</parameter>
        <parameter id="rateAG.s:Alignment_CoX" lower="0.0" name="stateNode">1.0</parameter>
        <parameter id="rateAT.s:Alignment_CoX" lower="0.0" name="stateNode">1.0</parameter>
        <parameter id="rateCG.s:Alignment_CoX" lower="0.0" name="stateNode">1.0</parameter>
        <parameter id="rateGT.s:Alignment_CoX" lower="0.0" name="stateNode">1.0</parameter>
        <parameter id="gammaShape.s:Alignment_CoX" name="stateNode">1.0</parameter>
        <parameter id="popSize.t:Alignment_CoX" name="stateNode">0.3</parameter>
        <parameter id="freqParameter.s:Alignment_CoX" dimension="4" lower="0.0" name="stateNode" upper="1.0">0.25</parameter>
    </state>

    <init id="RandomTree.t:Alignment_CoX" spec="beast.evolution.tree.RandomTree" estimate="false" initial="@Tree.t:Alignment_CoX" taxa="@Alignment_CoX">
        <populationModel id="ConstantPopulation0.t:Alignment_CoX" spec="ConstantPopulation">
            <parameter id="randomPopSize.t:Alignment_CoX" name="popSize">1.0</parameter>
        </populationModel>
    </init>

    <distribution id="posterior" spec="util.CompoundDistribution">
        <distribution id="prior" spec="util.CompoundDistribution">
            <distribution id="CoalescentConstant.t:Alignment_CoX" spec="Coalescent">
                <populationModel id="ConstantPopulation.t:Alignment_CoX" spec="ConstantPopulation" popSize="@popSize.t:Alignment_CoX"/>
                <treeIntervals id="TreeIntervals.t:Alignment_CoX" spec="TreeIntervals" tree="@Tree.t:Alignment_CoX"/>
            </distribution>
            <prior id="GammaShapePrior.s:Alignment_CoX" name="distribution" x="@gammaShape.s:Alignment_CoX">
                <Exponential id="Exponential.0" name="distr">
                    <parameter id="RealParameter.0" estimate="false" name="mean">1.0</parameter>
                </Exponential>
            </prior>
            <prior id="PopSizePrior.t:Alignment_CoX" name="distribution" x="@popSize.t:Alignment_CoX">
                <OneOnX id="OneOnX.1" name="distr"/>
            </prior>
            <prior id="RateACPrior.s:Alignment_CoX" name="distribution" x="@rateAC.s:Alignment_CoX">
                <Gamma id="Gamma.0" name="distr">
                    <parameter id="RealParameter.1" estimate="false" name="alpha">0.05</parameter>
                    <parameter id="RealParameter.2" estimate="false" name="beta">10.0</parameter>
                </Gamma>
            </prior>
            <prior id="RateAGPrior.s:Alignment_CoX" name="distribution" x="@rateAG.s:Alignment_CoX">
                <Gamma id="Gamma.1" name="distr">
                    <parameter id="RealParameter.3" estimate="false" name="alpha">0.05</parameter>
                    <parameter id="RealParameter.4" estimate="false" name="beta">20.0</parameter>
                </Gamma>
            </prior>
            <prior id="RateATPrior.s:Alignment_CoX" name="distribution" x="@rateAT.s:Alignment_CoX">
                <Gamma id="Gamma.2" name="distr">
                    <parameter id="RealParameter.5" estimate="false" name="alpha">0.05</parameter>
                    <parameter id="RealParameter.6" estimate="false" name="beta">10.0</parameter>
                </Gamma>
            </prior>
            <prior id="RateCGPrior.s:Alignment_CoX" name="distribution" x="@rateCG.s:Alignment_CoX">
                <Gamma id="Gamma.3" name="distr">
                    <parameter id="RealParameter.7" estimate="false" name="alpha">0.05</parameter>
                    <parameter id="RealParameter.8" estimate="false" name="beta">10.0</parameter>
                </Gamma>
            </prior>
            <prior id="RateGTPrior.s:Alignment_CoX" name="distribution" x="@rateGT.s:Alignment_CoX">
                <Gamma id="Gamma.5" name="distr">
                    <parameter id="RealParameter.11" estimate="false" name="alpha">0.05</parameter>
                    <parameter id="RealParameter.12" estimate="false" name="beta">10.0</parameter>
                </Gamma>
            </prior>
            <distribution id="Poleae.prior" spec="beast.math.distributions.MRCAPrior" monophyletic="true" tree="@Tree.t:Alignment_CoX">
                <taxonset id="Poleae" spec="TaxonSet">
                    <taxon id="H10_IZD3" spec="Taxon"/>
                    <taxon id="H11_P61E" spec="Taxon"/>
                    <taxon id="H12_P52F" spec="Taxon"/>
                    <taxon id="H13_CBR6" spec="Taxon"/>
                    <taxon id="H14_PDL1" spec="Taxon"/>
                    <taxon id="H1_CBR1" spec="Taxon"/>
                    <taxon id="H2_LMC3" spec="Taxon"/>
                    <taxon id="H3_P180B" spec="Taxon"/>
                    <taxon id="H4_MDA5" spec="Taxon"/>
                    <taxon id="H5_PNH4" spec="Taxon"/>
                    <taxon id="H6_P119A" spec="Taxon"/>
                    <taxon id="H7_SAR3" spec="Taxon"/>
                    <taxon id="H8_P79bE" spec="Taxon"/>
                    <taxon id="H9_FMC4" spec="Taxon"/>
                    <taxon id="KF539977.1" spec="Taxon"/>
                    <taxon id="KF560410.1" spec="Taxon"/>
                    <taxon id="KF560411.1" spec="Taxon"/>
                    <taxon id="KF560412.1" spec="Taxon"/>
                    <taxon id="KF560413.1" spec="Taxon"/>
                    <taxon id="KF560414.1" spec="Taxon"/>
                </taxonset>
            </distribution>
        </distribution>
        <distribution id="likelihood" spec="util.CompoundDistribution" useThreads="true">
            <distribution id="treeLikelihood.Alignment_CoX" spec="ThreadedTreeLikelihood" data="@Alignment_CoX" tree="@Tree.t:Alignment_CoX" useAmbiguities="true">
                <siteModel id="SiteModel.s:Alignment_CoX" spec="SiteModel" gammaCategoryCount="4" shape="@gammaShape.s:Alignment_CoX">
                    <parameter id="mutationRate.s:Alignment_CoX" estimate="false" name="mutationRate">1.0</parameter>
                    <parameter id="proportionInvariant.s:Alignment_CoX" estimate="false" lower="0.0" name="proportionInvariant" upper="1.0">0.0</parameter>
                    <substModel id="gtr.s:Alignment_CoX" spec="GTR" rateAC="@rateAC.s:Alignment_CoX" rateAG="@rateAG.s:Alignment_CoX" rateAT="@rateAT.s:Alignment_CoX" rateCG="@rateCG.s:Alignment_CoX" rateGT="@rateGT.s:Alignment_CoX">
                        <parameter id="rateCT.s:Alignment_CoX" estimate="false" lower="0.0" name="rateCT">1.0</parameter>
                        <frequencies id="estimatedFreqs.s:Alignment_CoX" spec="Frequencies" frequencies="@freqParameter.s:Alignment_CoX"/>
                    </substModel>
                </siteModel>
                <branchRateModel id="StrictClock.c:Alignment_CoX" spec="beast.evolution.branchratemodel.StrictClockModel">
                    <parameter id="clockRate.c:Alignment_CoX" estimate="false" name="clock.rate">1.0</parameter>
                </branchRateModel>
            </distribution>
        </distribution>
    </distribution>

    <operator id="RateACScaler.s:Alignment_CoX" spec="ScaleOperator" parameter="@rateAC.s:Alignment_CoX" scaleFactor="0.5" weight="0.1"/>

    <operator id="RateAGScaler.s:Alignment_CoX" spec="ScaleOperator" parameter="@rateAG.s:Alignment_CoX" scaleFactor="0.5" weight="0.1"/>

    <operator id="RateATScaler.s:Alignment_CoX" spec="ScaleOperator" parameter="@rateAT.s:Alignment_CoX" scaleFactor="0.5" weight="0.1"/>

    <operator id="RateCGScaler.s:Alignment_CoX" spec="ScaleOperator" parameter="@rateCG.s:Alignment_CoX" scaleFactor="0.5" weight="0.1"/>

    <operator id="RateGTScaler.s:Alignment_CoX" spec="ScaleOperator" parameter="@rateGT.s:Alignment_CoX" scaleFactor="0.5" weight="0.1"/>

    <operator id="gammaShapeScaler.s:Alignment_CoX" spec="ScaleOperator" parameter="@gammaShape.s:Alignment_CoX" scaleFactor="0.5" weight="0.1"/>

    <operator id="CoalescentConstantTreeScaler.t:Alignment_CoX" spec="ScaleOperator" scaleFactor="0.5" tree="@Tree.t:Alignment_CoX" weight="3.0"/>

    <operator id="CoalescentConstantTreeRootScaler.t:Alignment_CoX" spec="ScaleOperator" rootOnly="true" scaleFactor="0.5" tree="@Tree.t:Alignment_CoX" weight="3.0"/>

    <operator id="CoalescentConstantUniformOperator.t:Alignment_CoX" spec="Uniform" tree="@Tree.t:Alignment_CoX" weight="30.0"/>

    <operator id="CoalescentConstantSubtreeSlide.t:Alignment_CoX" spec="SubtreeSlide" tree="@Tree.t:Alignment_CoX" weight="15.0"/>

    <operator id="CoalescentConstantNarrow.t:Alignment_CoX" spec="Exchange" tree="@Tree.t:Alignment_CoX" weight="15.0"/>

    <operator id="CoalescentConstantWide.t:Alignment_CoX" spec="Exchange" isNarrow="false" tree="@Tree.t:Alignment_CoX" weight="3.0"/>

    <operator id="CoalescentConstantWilsonBalding.t:Alignment_CoX" spec="WilsonBalding" tree="@Tree.t:Alignment_CoX" weight="3.0"/>

    <operator id="PopSizeScaler.t:Alignment_CoX" spec="ScaleOperator" parameter="@popSize.t:Alignment_CoX" scaleFactor="0.75" weight="3.0"/>

    <operator id="FrequenciesExchanger.s:Alignment_CoX" spec="DeltaExchangeOperator" delta="0.01" weight="0.1">
        <parameter idref="freqParameter.s:Alignment_CoX"/>
    </operator>

    <logger id="tracelog" fileName="Constraint_CoX.log" logEvery="1000" model="@posterior" sanitiseHeaders="true" sort="smart">
        <log idref="posterior"/>
        <log idref="likelihood"/>
        <log idref="prior"/>
        <log idref="treeLikelihood.Alignment_CoX"/>
        <log id="TreeHeight.t:Alignment_CoX" spec="beast.evolution.tree.TreeHeightLogger" tree="@Tree.t:Alignment_CoX"/>
        <log idref="rateAC.s:Alignment_CoX"/>
        <log idref="rateAG.s:Alignment_CoX"/>
        <log idref="rateAT.s:Alignment_CoX"/>
        <log idref="rateCG.s:Alignment_CoX"/>
        <log idref="rateGT.s:Alignment_CoX"/>
        <log idref="gammaShape.s:Alignment_CoX"/>
        <log idref="popSize.t:Alignment_CoX"/>
        <log idref="CoalescentConstant.t:Alignment_CoX"/>
        <log idref="Poleae.prior"/>
        <log idref="freqParameter.s:Alignment_CoX"/>
    </logger>

    <logger id="screenlog" logEvery="1000">
        <log idref="posterior"/>
        <log id="ESS.0" spec="util.ESS" arg="@posterior"/>
        <log idref="likelihood"/>
        <log idref="prior"/>
    </logger>

    <logger id="treelog.t:Alignment_CoX" fileName="$(tree).trees" logEvery="1000" mode="tree">
        <log id="TreeWithMetaDataLogger.t:Alignment_CoX" spec="beast.evolution.tree.TreeWithMetaDataLogger" tree="@Tree.t:Alignment_CoX"/>
    </logger>

</run>

</beast>
