# Supplementary material for: Uncovered variability in olive moth (Prays oleae) questions species monophyly
Source: PLoS One. 2018 Nov 26;13(11):e0207716. doi: 10.1371/journal.pone.0207716 (PMC6261264; doi:10.1371/journal.pone.0207716)
Supplement: S1 File — (ZIP) [file pone.0207716.s007.zip › S1 File - COIPrays_MLtree.nwk]

(((((((((((((((((H11:0.00000000,H5:0.00000000)0.0870:0.00000000,H6:0.00000000)0.0210:0.00000000,H1:0.00000000)0.0140:0.00000000,KF539977.1_+_H1:0.00000000)0.0350:0.00000000,(H3:0.00224632,H2:0.00224326)0.0460:0.00022257)0.0480:0.00000000,H10:0.00225448)0.0240:0.00000000,H4:0.00224988)0.0350:0.00000000,(KF560413.1:0.00224100,(H8:0.00132443,(KF560414.1:0.00229075,(H7:0.00228507,KF560410.1_+_H15:0.00000000)0.6270:0.00156399)0.7840:0.00454600)0.5520:0.00227052)0.0560:0.00225940)0.2450:0.00080405,H9:0.00224677)0.4380:0.00224640,KF560411.1:0.00038518)0.5870:0.00249639,(KM572420.1_P_fraxinella:0.00463430,(((KX047537.1_P_fraxinella:0.00000000,KX044358.1_P_fraxinella:0.00000000)0.6920:0.00034795,KX048454.1_P_fraxinella:0.00217804)0.4980:0.00000000,(H12:0.00000000,(H13_+_KF560415.1_+_KF492040.1:0.00000000,(H14:0.01597226,KF560412.1:0.00000000)0.0120:0.00000000)0.0090:0.00000000)0.8090:0.00437638)0.7940:0.00200779)0.9670:0.01666841)0.7730:0.01080539,JF859799.1_P_ruficeps:0.01317616)0.9180:0.01965926,KF523818.1_P_epsilon:0.05194288)0.7230:0.02829355,((((GU828818.1_P_nephelomima:0.00000000,HQ922366.1_P_nephelomima:0.00215482)0.7340:0.00215710,HQ922348.1_P_nephelomima:0.00000000)0.9530:0.01487739,(KX042254.1_P_citri:0.00211537,KF643172.1_P_citri:0.00000000)0.9330:0.02017065)0.9990:0.06337144,(KF397301.1_P_tyrastis:0.03509210,JF840377.1_P_amblystola:0.05217861)0.8920:0.03116195)0.3950:0.02953030)0.2490:0.01727927,(KF400674.1_P_parilis:0.09797746,HQ922349.1_P_autocasis:0.08170896)0.4290:0.01991008)0.2910:0.01882351,(KM543199.1_P_atomocella:0.00000000,KF492492.1_P_atomocella:0.00000000)1.0000:0.05924916)0.6490:0.01502798,KF492041.1_P_JS49:0.09104675,(KY474113.1_Atemelia_sp:0.02372750,'GU828739.1 A torquatella Atemelia torquatella voucher MM06172 cytochrome oxidase subunit I (COI) gene partial cds mitochondrial':0.06491601)0.8690:0.03751155);
