# Supplementary material for: Uncovered variability in olive moth (Prays oleae) questions species monophyly
Source: PLoS One. 2018 Nov 26;13(11):e0207716. doi: 10.1371/journal.pone.0207716 (PMC6261264; doi:10.1371/journal.pone.0207716)
Supplement: S1 File — (ZIP) [file pone.0207716.s007.zip › S1 File - COIPrays_NJtree.nwk]

((((((((((((((((((H2:0.00203610,KF539977.1_+_H1:0.00000000)0.0840:0.00000055,H6:0.00000000)0.0270:0.00000027,(H3:0.00203584,H11:0.00000000)0.0780:0.00000040)0.0060:0.00000023,H1:0.00000000)0.0260:0.00000056,H5:0.00000000)0.0790:0.00000436,H4:0.00203144)0.0910:0.00000727,KF560413.1:0.00202580)0.1510:0.00010698,H10:0.00192123)0.1500:0.00014241,(H8:0.00011769,(KF560414.1:0.00183544,(H7:0.00206600,KF560410.1_+_H15:0.00000000)0.7350:0.00020389)0.8180:0.00396476)0.5390:0.00182372)0.2160:0.00027390,H9:0.00157741)0.4160:0.00133311,KF560411.1:0.00031616)0.7830:0.00328776,(KM572420.1_P_fraxinella:0.00333991,(((KX047537.1_P_fraxinella:0.00000000,KX044358.1_P_fraxinella:0.00000000)0.6250:0.00025386,KX048454.1_P_fraxinella:0.00178113)0.6500:0.00081937,(H14:0.01301903,(H12:0.00000000,(H13_+_KF560415.1_+_KF492040.1:0.00000000,KF560412.1:0.00000000)0.2920:0.00000000)0.7820:0.00141605)0.7650:0.00332273)0.7970:0.00282814)0.9880:0.01161049)0.8660:0.00544923,JF859799.1_P_ruficeps:0.01459675)0.9890:0.01569503,KF523818.1_P_epsilon:0.03751051)0.7590:0.01157805,((KF643172.1_P_citri:0.00096401,KX042254.1_P_citri:0.00107098)0.9990:0.01638788,(HQ922348.1_P_nephelomima:0.00000000,(HQ922366.1_P_nephelomima:0.00221474,GU828818.1_P_nephelomima:0.00000000)0.7940:0.00221005)1.0000:0.01491124)1.0000:0.03755880)0.4850:0.00922887,((JF840377.1_P_amblystola:0.03690696,KF397301.1_P_tyrastis:0.02743793)0.9070:0.02186988,(HQ922349.1_P_autocasis:0.06202851,KF400674.1_Prays_parilis:0.06593441)0.3180:0.00360462)0.0710:0.00100259)0.3790:0.00834517,(KF492492.1_P_atomocella:0.00000000,KM543199.1_P_atomocella:0.00000000)1.0000:0.02984004)0.8770:0.01818668,KF492041.1_P_JS49:0.06519672,(KY474113.1_Atemelia_sp:0.03242262,'GU828739.1 A torquatella Atemelia torquatella voucher MM06172 cytochrome oxidase subunit I (COI) gene partial cds mitochondrial':0.03426710)0.6790:0.00788301);
